# Supplementary material for: Renewing Lost Genetic Variability with a Classical Yeast Genetics Approach
Source: J Fungi (Basel). 2023 Feb 16;9(2):264. doi: 10.3390/jof9020264 (PMC9958831; doi:10.3390/jof9020264)
Supplement: Supplementary file 1 [file jof-09-00264-s001.zip]

Archive with 3 entries (3 files):
- Supplementary figures_trasposed-F.pptx
- Supplementary tables FTIR.xlsx
- Supplementary tables_t-Test-F.pdf
