# Supplementary material for: Renewing Lost Genetic Variability with a Classical Yeast Genetics Approach
Source: J Fungi (Basel). 2023 Feb 16;9(2):264. doi: 10.3390/jof9020264 (PMC9958831; doi:10.3390/jof9020264)
Supplement: Supplementary file 1 [file jof-09-00264-s001.zip › Supplementary tables FTIR.xlsx]

## Sheet: S4
Table S4: FTIR spectra absorbances of YVGC13A strain recorded at the end of the exponential phase of growth in SD broth supplemented with 2% glucose. Each culture was tested with three independent FTIR readings.
	3200	3198.07	3196.14	3194.21	3192.28	3190.35	3188.43	3186.5	3184.57	3182.64	3180.71	3178.78	3176.85	3174.92	3172.99	3171.06	3169.14	3167.21	3165.28	3163.35	3161.42	3159.49	3157.56	3155.63	3153.7	3151.77	3149.85	3147.92	3145.99	3144.06	3142.13	3140.2	3138.27	3136.34	3134.41	3132.48	3130.56	3128.63	3126.7	3124.77	3122.84	3120.91	3118.98	3117.05	3115.12	3113.19	3111.27	3109.34	3107.41
YV_P_1	0.042118	0.041679	0.041246	0.040877	0.04055	0.040215	0.039766	0.039198	0.038691	0.038323	0.037992	0.037639	0.037247	0.036742	0.036142	0.035692	0.035429	0.035023	0.034453	0.033981	0.033589	0.03316	0.032781	0.032534	0.032237	0.031696	0.031037	0.030434	0.029919	0.029536	0.029263	0.028963	0.028592	0.028215	0.027788	0.027328	0.026963	0.026621	0.026251	0.025974	0.025792	0.025606	0.025368	0.025061	0.024718	0.024475	0.024349	0.024152	0.023859
YV_P_2	0.042579	0.042195	0.041781	0.041396	0.041118	0.04082	0.040413	0.039927	0.039418	0.038984	0.038665	0.038391	0.038034	0.037539	0.036985	0.036415	0.035864	0.035447	0.035149	0.034825	0.03444	0.034027	0.033546	0.033012	0.032546	0.032157	0.031751	0.031321	0.030922	0.030566	0.030247	0.029965	0.029644	0.029208	0.028701	0.028256	0.027955	0.027738	0.027537	0.027333	0.027087	0.026759	0.026374	0.026029	0.025736	0.025449	0.025171	0.024861	0.024518
YV_P_3	0.043566	0.043072	0.042438	0.041765	0.041272	0.041103	0.041045	0.040718	0.040166	0.039652	0.03924	0.038883	0.038477	0.037974	0.037436	0.036947	0.036532	0.03611	0.03563	0.035149	0.034699	0.034276	0.033862	0.033434	0.033059	0.032757	0.032431	0.032023	0.031541	0.031116	0.030892	0.030785	0.030606	0.030263	0.029768	0.029227	0.028824	0.028563	0.02826	0.027905	0.027557	0.027209	0.026894	0.026611	0.026352	0.026127	0.025924	0.025779	0.025665
YV_9_1	0.041873	0.041372	0.04102	0.040669	0.040127	0.039568	0.039169	0.03886	0.038527	0.038103	0.037615	0.037133	0.03664	0.036163	0.035781	0.035471	0.035111	0.034614	0.034016	0.033438	0.032972	0.0326	0.032272	0.031947	0.031574	0.031086	0.030507	0.030001	0.029612	0.029246	0.028855	0.02845	0.028075	0.02773	0.027373	0.026998	0.026632	0.026272	0.025893	0.025562	0.025359	0.025196	0.024956	0.024669	0.024399	0.02419	0.024022	0.023762	0.023362
YV_9_2	0.0421	0.041594	0.041233	0.040927	0.040555	0.040133	0.039704	0.039282	0.038844	0.038444	0.038151	0.037853	0.037432	0.036905	0.036327	0.035803	0.035406	0.035058	0.034633	0.034158	0.03371	0.033264	0.032817	0.032323	0.031756	0.031274	0.030966	0.030761	0.030536	0.030193	0.0298	0.029423	0.029008	0.028634	0.028381	0.02813	0.027824	0.027507	0.027143	0.026731	0.026388	0.026147	0.025956	0.025807	0.025608	0.025288	0.024941	0.024666	0.024468
YV_9_3	0.041474	0.041311	0.041152	0.040855	0.040457	0.040044	0.039643	0.039222	0.038753	0.03827	0.037817	0.037451	0.037162	0.036775	0.036229	0.035724	0.035367	0.035014	0.03458	0.034159	0.033748	0.033219	0.032606	0.032123	0.031845	0.031585	0.031181	0.030663	0.030129	0.029722	0.029461	0.029154	0.028763	0.028386	0.027992	0.027612	0.027346	0.027128	0.026844	0.02652	0.02622	0.025908	0.025558	0.025252	0.025012	0.024713	0.024365	0.024113	0.023961
YV_10_1	0.04231	0.041847	0.041638	0.041501	0.041129	0.040543	0.040062	0.039821	0.039571	0.039117	0.038616	0.038283	0.038041	0.037708	0.03732	0.037012	0.036694	0.036163	0.035558	0.035153	0.034873	0.034485	0.033967	0.033475	0.033107	0.032862	0.032652	0.032307	0.031797	0.03133	0.031024	0.030714	0.030324	0.030017	0.029786	0.029455	0.029032	0.028667	0.028407	0.028129	0.027816	0.027634	0.027512	0.027228	0.026782	0.026365	0.026151	0.026069	0.025908
YV_10_2	0.043415	0.043079	0.042495	0.041905	0.041584	0.041333	0.040954	0.04059	0.040295	0.039952	0.039604	0.039314	0.038955	0.038498	0.038084	0.0378	0.037536	0.037128	0.036657	0.03629	0.035988	0.035569	0.034979	0.034395	0.033976	0.03364	0.033252	0.032863	0.032565	0.032295	0.031945	0.031559	0.031279	0.031069	0.030678	0.030093	0.029731	0.029671	0.029525	0.029284	0.029105	0.028775	0.028249	0.027827	0.027572	0.027385	0.027316	0.027281	0.027073
YV_10_3	0.042101	0.041758	0.041539	0.041292	0.04093	0.040551	0.040234	0.039879	0.039358	0.038815	0.038446	0.038158	0.037784	0.037335	0.036933	0.036645	0.036343	0.035911	0.035408	0.034895	0.034422	0.034062	0.033735	0.033252	0.03267	0.032178	0.031778	0.031447	0.031239	0.031107	0.030859	0.030462	0.030105	0.029843	0.029519	0.029111	0.028802	0.028563	0.028171	0.027619	0.027133	0.026928	0.026928	0.026841	0.026554	0.02621	0.025964	0.025797	0.025624
YV_17_1	0.042241	0.041831	0.041493	0.041126	0.040663	0.040176	0.039761	0.039431	0.039102	0.038658	0.038103	0.037542	0.037028	0.036529	0.036026	0.035579	0.035171	0.034705	0.03422	0.033784	0.03334	0.032864	0.032405	0.031988	0.031585	0.031139	0.030697	0.030324	0.029915	0.029402	0.028918	0.028541	0.028199	0.027845	0.027503	0.027209	0.026935	0.026609	0.02622	0.02585	0.02556	0.025291	0.025003	0.024729	0.02446	0.024184	0.023901	0.023569	0.023235
YV_17_2	0.042368	0.042011	0.0417	0.041245	0.040655	0.040084	0.039638	0.039313	0.038949	0.038523	0.038147	0.037723	0.037189	0.03668	0.03621	0.035755	0.035324	0.03486	0.034378	0.033952	0.033549	0.033069	0.032548	0.03212	0.031758	0.031335	0.030846	0.030375	0.029968	0.029595	0.029221	0.028897	0.028622	0.028259	0.027794	0.027351	0.026984	0.026696	0.026434	0.026127	0.025795	0.025471	0.025151	0.024845	0.024567	0.024332	0.024141	0.02393	0.023659
YV_17_3	0.042216	0.04176	0.041324	0.040874	0.040459	0.040131	0.039873	0.039528	0.039032	0.038541	0.038091	0.037596	0.037106	0.036672	0.036233	0.035761	0.035274	0.034763	0.034256	0.033796	0.033338	0.032884	0.032547	0.032297	0.03196	0.031442	0.030854	0.030378	0.030027	0.029692	0.029298	0.028815	0.028344	0.028	0.027717	0.027441	0.027171	0.026843	0.026473	0.026127	0.025772	0.02542	0.025148	0.02495	0.024698	0.024364	0.02413	0.023994	0.023764
YV_29_1	0.042224	0.041908	0.041618	0.041296	0.04092	0.040475	0.040008	0.039624	0.039317	0.038937	0.038471	0.038058	0.037659	0.037154	0.03666	0.036264	0.035839	0.0354	0.035037	0.034639	0.034158	0.033703	0.033313	0.032953	0.032589	0.032218	0.031816	0.031354	0.030915	0.030589	0.030298	0.029962	0.029607	0.029224	0.028849	0.028544	0.028224	0.027824	0.027419	0.027109	0.026955	0.02686	0.026615	0.026234	0.025909	0.025682	0.025485	0.025248	0.02499
YV_29_2	0.042353	0.0419775	0.04171	0.0414025	0.0410375	0.0406595	0.040258	0.039886	0.0395715	0.0391995	0.03876	0.0383525	0.0379425	0.0374625	0.0369765	0.036548	0.036153	0.0357815	0.0354205	0.0350045	0.0345385	0.0340835	0.033669	0.033282	0.032893	0.032533	0.0321705	0.031708	0.0312285	0.030882	0.030602	0.030251	0.029855	0.029473	0.0291185	0.028798	0.02846	0.0280615	0.0276925	0.027457	0.027321	0.0271645	0.0269055	0.026586	0.026319	0.026124	0.025915	0.0256145	0.025284
YV_29_3	0.042482	0.042047	0.041802	0.041509	0.041155	0.040844	0.040508	0.040148	0.039826	0.039462	0.039049	0.038647	0.038226	0.037771	0.037293	0.036832	0.036467	0.036163	0.035804	0.03537	0.034919	0.034464	0.034025	0.033611	0.033197	0.032848	0.032525	0.032062	0.031542	0.031175	0.030906	0.03054	0.030103	0.029722	0.029388	0.029052	0.028696	0.028299	0.027966	0.027805	0.027687	0.027469	0.027196	0.026938	0.026729	0.026566	0.026345	0.025981	0.025578
YV_37_2	0.042525	0.042116	0.041587	0.041192	0.041031	0.040885	0.040546	0.03997	0.039329	0.038849	0.038473	0.038038	0.037593	0.037217	0.036839	0.03643	0.036059	0.035704	0.035291	0.034852	0.034429	0.034027	0.033674	0.033349	0.032982	0.032518	0.031981	0.031498	0.031105	0.03068	0.030217	0.029913	0.029777	0.029594	0.029309	0.028945	0.028542	0.028168	0.027762	0.0274	0.027263	0.027205	0.026991	0.026619	0.026187	0.025832	0.025673	0.025626	0.025476
YV_37_1	0.0420725	0.041676	0.0412545	0.0409025	0.0406425	0.0404025	0.0400515	0.039508	0.038919	0.038472	0.0381055	0.037684	0.037268	0.036975	0.0366795	0.036226	0.035729	0.0353055	0.0349415	0.034584	0.0341045	0.0335315	0.03307	0.032723	0.032336	0.031892	0.031446	0.0309905	0.0305535	0.030169	0.0298105	0.029502	0.0292345	0.0289345	0.028627	0.028336	0.02803	0.027683	0.0272595	0.026884	0.026718	0.0266105	0.0263595	0.0260025	0.025629	0.0252985	0.0250785	0.024939	0.0247755
YV_37_3	0.04162	0.041236	0.040922	0.040613	0.040254	0.03992	0.039557	0.039046	0.038509	0.038095	0.037738	0.03733	0.036943	0.036733	0.03652	0.036022	0.035399	0.034907	0.034592	0.034316	0.03378	0.033036	0.032466	0.032097	0.03169	0.031266	0.030911	0.030483	0.030002	0.029658	0.029404	0.029091	0.028692	0.028275	0.027945	0.027727	0.027518	0.027198	0.026757	0.026368	0.026173	0.026016	0.025728	0.025386	0.025071	0.024765	0.024484	0.024252	0.024075
YV_ 49_1	0.04289	0.042469	0.042071	0.041717	0.041372	0.040959	0.040512	0.040096	0.039666	0.039234	0.038864	0.038459	0.037958	0.037515	0.037138	0.036698	0.036206	0.035681	0.03514	0.034668	0.03424	0.033797	0.03342	0.03315	0.03281	0.032346	0.03196	0.031651	0.031225	0.030703	0.030252	0.029903	0.029517	0.029052	0.028663	0.0284	0.02812	0.02775	0.027355	0.027019	0.026734	0.026429	0.026116	0.025851	0.025592	0.025326	0.025122	0.024949	0.02473
YV_ 49_2	0.042778	0.042451	0.042133	0.041809	0.041527	0.041224	0.040823	0.040353	0.039916	0.039564	0.039148	0.038572	0.038045	0.037693	0.037345	0.036865	0.036313	0.035853	0.035546	0.035261	0.034883	0.034425	0.033957	0.033482	0.032976	0.032513	0.032124	0.031751	0.031365	0.030923	0.030461	0.030076	0.029705	0.02929	0.028948	0.028731	0.028497	0.028171	0.027854	0.027558	0.027175	0.026744	0.026421	0.026206	0.025943	0.025593	0.025281	0.025108	0.025
YV_ 49_3	0.042674	0.042269	0.041797	0.041368	0.040924	0.040401	0.039844	0.039372	0.039015	0.038671	0.038307	0.037917	0.037468	0.037017	0.036627	0.036254	0.035822	0.035394	0.035062	0.034728	0.034242	0.033657	0.033151	0.032766	0.032454	0.032181	0.031802	0.031285	0.030813	0.030418	0.030032	0.029695	0.029394	0.029074	0.028731	0.028341	0.027896	0.027469	0.027126	0.026912	0.026808	0.02666	0.026377	0.026012	0.025657	0.025368	0.025128	0.024905	0.024663
YV_55_1	0.041803	0.041472	0.041074	0.040713	0.040456	0.040172	0.039812	0.039443	0.039054	0.03857	0.037983	0.037422	0.036972	0.036521	0.036012	0.035575	0.035211	0.034822	0.034448	0.034101	0.0337	0.033246	0.032865	0.032531	0.032044	0.031484	0.031097	0.030827	0.030479	0.030105	0.02985	0.029611	0.029271	0.028924	0.028574	0.028138	0.027693	0.027312	0.026971	0.026674	0.026413	0.026152	0.025923	0.02578	0.025668	0.025481	0.02525	0.025027	0.024718
YV_55_2	0.042074	0.041803	0.041587	0.041259	0.040819	0.040301	0.039665	0.038999	0.038524	0.038325	0.03821	0.037959	0.03753	0.036975	0.036354	0.035763	0.035326	0.035066	0.034827	0.034473	0.034075	0.0337	0.033268	0.032798	0.032385	0.032012	0.031596	0.031073	0.030544	0.030189	0.02995	0.029632	0.029184	0.028702	0.028309	0.028039	0.027826	0.027605	0.027343	0.027062	0.026755	0.02638	0.026033	0.025814	0.025625	0.025363	0.025067	0.024836	0.024726
YV_55_3	0.041858	0.041553	0.041297	0.040954	0.040545	0.040143	0.039814	0.039464	0.038987	0.038502	0.038048	0.037569	0.037119	0.03664	0.036105	0.035676	0.035359	0.034994	0.034549	0.034111	0.033735	0.033357	0.032939	0.032578	0.032275	0.031905	0.031509	0.031185	0.030823	0.030378	0.029977	0.029596	0.029159	0.028724	0.028363	0.02805	0.027696	0.027334	0.027042	0.02683	0.026755	0.02669	0.026378	0.025897	0.025497	0.025259	0.025133	0.024975	0.024684
YV_57_1	0.0424805	0.041975	0.0415665	0.0412105	0.040799	0.04039	0.039984	0.0395165	0.03905	0.0386315	0.0381945	0.037732	0.0373055	0.036938	0.0366075	0.036268	0.035874	0.035417	0.0349335	0.034501	0.0341285	0.0337445	0.033358	0.032992	0.0325935	0.032114	0.0315655	0.031068	0.0307305	0.0304625	0.0301385	0.0297935	0.0294705	0.029097	0.028669	0.0282575	0.0278755	0.027541	0.0272635	0.0270005	0.0267515	0.026523	0.026297	0.0260495	0.0257705	0.025483	0.025203	0.0249535	0.0247795
YV_57_2	0.042363	0.04184	0.041478	0.041148	0.040717	0.040298	0.039924	0.039445	0.03888	0.038391	0.037989	0.03762	0.037278	0.036937	0.036546	0.036131	0.035742	0.035318	0.034816	0.034331	0.03393	0.033596	0.033293	0.032945	0.032491	0.031933	0.031372	0.030966	0.030728	0.030477	0.030111	0.029736	0.029402	0.028994	0.02853	0.02814	0.027807	0.027482	0.027176	0.026903	0.026691	0.026473	0.02618	0.025889	0.025632	0.025346	0.025038	0.024786	0.024656
YV_57_3	0.042598	0.04211	0.041655	0.041273	0.040881	0.040482	0.040044	0.039588	0.03922	0.038872	0.0384	0.037844	0.037333	0.036939	0.036669	0.036405	0.036006	0.035516	0.035051	0.034671	0.034327	0.033893	0.033423	0.033039	0.032696	0.032295	0.031759	0.03117	0.030733	0.030448	0.030166	0.029851	0.029539	0.0292	0.028808	0.028375	0.027944	0.0276	0.027351	0.027098	0.026812	0.026573	0.026414	0.02621	0.025909	0.02562	0.025368	0.025121	0.024903
YV_64_1	0.042726	0.042598	0.042369	0.04195	0.041463	0.040996	0.040552	0.040134	0.039793	0.0396	0.039394	0.038922	0.0383	0.0378	0.037501	0.037284	0.036922	0.036468	0.036187	0.035988	0.035585	0.035026	0.034601	0.034392	0.034156	0.033733	0.033227	0.032723	0.032258	0.031898	0.031655	0.031484	0.031233	0.030755	0.030192	0.029755	0.029491	0.029378	0.029244	0.028929	0.028569	0.028309	0.028105	0.027846	0.027452	0.02699	0.026714	0.026693	0.02664
YV_64_2	0.042397	0.042108	0.041965	0.041692	0.041124	0.040597	0.040323	0.04005	0.039626	0.039152	0.038735	0.038375	0.037959	0.037494	0.037061	0.036635	0.036196	0.035704	0.035149	0.034642	0.034276	0.03404	0.033814	0.033476	0.033028	0.032509	0.031979	0.031592	0.031371	0.031072	0.030594	0.030164	0.029869	0.029545	0.029153	0.028823	0.028553	0.028221	0.027867	0.027586	0.027354	0.027164	0.02699	0.02676	0.026531	0.026339	0.026118	0.025908	0.025717
YV_64_3	0.041876	0.041482	0.041285	0.041076	0.040726	0.040343	0.039994	0.039676	0.039336	0.038843	0.038254	0.037844	0.037644	0.037378	0.036957	0.036546	0.036111	0.035521	0.034921	0.034488	0.034116	0.033689	0.033338	0.033071	0.032715	0.032321	0.03199	0.031606	0.031113	0.030624	0.030236	0.029937	0.029627	0.029268	0.028945	0.02861	0.028191	0.027854	0.027671	0.027488	0.027254	0.02704	0.026861	0.026653	0.026347	0.025981	0.025627	0.025272	0.02498
YV_65_1	0.041685	0.041345	0.041116	0.040898	0.0406	0.040164	0.039616	0.03911	0.038719	0.038355	0.037991	0.037639	0.037273	0.036908	0.03651	0.036021	0.035475	0.034979	0.034604	0.034267	0.033815	0.03329	0.032844	0.032433	0.032016	0.031677	0.031336	0.030891	0.030498	0.030262	0.030027	0.029627	0.029107	0.028625	0.028283	0.028092	0.027946	0.027699	0.027347	0.02699	0.026692	0.026438	0.026216	0.026012	0.025767	0.02553	0.025374	0.025205	0.024937
YV_65_3	0.042081	0.0416765	0.0412975	0.040919	0.040568	0.0401865	0.039727	0.0393145	0.0389875	0.038589	0.0381235	0.037737	0.037398	0.036994	0.0365395	0.0360855	0.0356125	0.035179	0.034862	0.0345325	0.034076	0.0336	0.033182	0.0327595	0.032349	0.0319965	0.031616	0.0311785	0.0308185	0.030563	0.0302525	0.029796	0.0292975	0.0288675	0.028523	0.0282915	0.0281105	0.027832	0.027489	0.0271685	0.026852	0.0265615	0.026308	0.0260285	0.0257445	0.02557	0.0254755	0.02531	0.025052
YV_65_2	0.042477	0.042008	0.041479	0.04094	0.040536	0.040209	0.039838	0.039519	0.039256	0.038823	0.038256	0.037835	0.037523	0.03708	0.036569	0.03615	0.03575	0.035379	0.03512	0.034798	0.034337	0.03391	0.03352	0.033086	0.032682	0.032316	0.031896	0.031466	0.031139	0.030864	0.030478	0.029965	0.029488	0.02911	0.028763	0.028491	0.028275	0.027965	0.027631	0.027347	0.027012	0.026685	0.0264	0.026045	0.025722	0.02561	0.025577	0.025415	0.025167
YV_72_1	0.0416585	0.041359	0.040939	0.0404305	0.039951	0.039514	0.039094	0.038684	0.038251	0.037803	0.037362	0.0368725	0.036367	0.035971	0.0356255	0.0352145	0.0347705	0.034327	0.033854	0.033353	0.0328705	0.0324695	0.032155	0.031806	0.031334	0.030815	0.030351	0.0299395	0.0295705	0.029267	0.0289805	0.028633	0.0282185	0.027793	0.0273975	0.027038	0.0267215	0.026422	0.026101	0.025754	0.025419	0.025147	0.0249425	0.024758	0.02453	0.0242415	0.0239465	0.0236755	0.0234015
YV_72_2	0.041553	0.041295	0.04093	0.040403	0.039884	0.039465	0.039081	0.038641	0.038097	0.037565	0.037178	0.036771	0.036267	0.035865	0.035515	0.035078	0.034639	0.034229	0.033794	0.033353	0.032899	0.032419	0.031998	0.03162	0.031157	0.030652	0.030242	0.029867	0.029457	0.029098	0.028789	0.028464	0.028121	0.027757	0.027375	0.027012	0.026688	0.026371	0.026014	0.025599	0.025217	0.024929	0.024677	0.024479	0.02432	0.024117	0.023884	0.023593	0.023218
YV_72_3	0.041764	0.041423	0.040948	0.040458	0.040018	0.039563	0.039107	0.038727	0.038405	0.038041	0.037546	0.036974	0.036467	0.036077	0.035736	0.035351	0.034902	0.034425	0.033914	0.033353	0.032842	0.03252	0.032312	0.031992	0.031511	0.030978	0.03046	0.030012	0.029684	0.029436	0.029172	0.028802	0.028316	0.027829	0.02742	0.027064	0.026755	0.026473	0.026188	0.025909	0.025621	0.025365	0.025208	0.025037	0.02474	0.024366	0.024009	0.023758	0.023585
YV_94_1	0.041963	0.041794	0.041724	0.041549	0.041154	0.040694	0.040428	0.04025	0.039832	0.039248	0.0388	0.038414	0.037883	0.037323	0.036879	0.036563	0.036264	0.035878	0.035532	0.035268	0.034909	0.034378	0.033775	0.033303	0.033012	0.032704	0.032238	0.031704	0.031254	0.030958	0.030789	0.030619	0.030301	0.029788	0.029224	0.028838	0.028586	0.028285	0.027996	0.027802	0.027607	0.027364	0.027129	0.026921	0.026675	0.026362	0.026087	0.025934	0.025832
YV_94_2	0.041723	0.04137	0.040872	0.040336	0.039906	0.039631	0.039411	0.039068	0.038547	0.038041	0.037695	0.037383	0.036983	0.036529	0.036098	0.035742	0.035395	0.034994	0.034588	0.03414	0.033654	0.033306	0.033068	0.032714	0.032318	0.032013	0.031634	0.031165	0.030839	0.030642	0.030336	0.0299	0.029521	0.029209	0.028863	0.028526	0.028251	0.027988	0.027731	0.027516	0.027347	0.027187	0.026921	0.0265	0.026033	0.025678	0.025555	0.025527	0.025403
YV_94_3	0.041963	0.041794	0.041724	0.041549	0.041154	0.040694	0.040428	0.04025	0.039832	0.039248	0.0388	0.038414	0.037883	0.037323	0.036879	0.036563	0.036264	0.035878	0.035532	0.035268	0.034909	0.034378	0.033775	0.033303	0.033012	0.032704	0.032238	0.031704	0.031254	0.030958	0.030789	0.030619	0.030301	0.029788	0.029224	0.028838	0.028586	0.028285	0.027996	0.027802	0.027607	0.027364	0.027129	0.026921	0.026675	0.026362	0.026087	0.025934	0.025832
[truncated: 730 more columns]

## Sheet: S5
Table S5: FTIR spectra absorbances of TC1517 strain recorded at the end of the exponential phase of growth in SD broth supplemented with 2% glucose. Each culture was tested with three independent FTIR readings.
	3200	3198.07	3196.14	3194.21	3192.28	3190.35	3188.43	3186.5	3184.57	3182.64	3180.71	3178.78	3176.85	3174.92	3172.99	3171.06	3169.14	3167.21	3165.28	3163.35	3161.42	3159.49	3157.56	3155.63	3153.7	3151.77	3149.85	3147.92	3145.99	3144.06	3142.13	3140.2	3138.27	3136.34	3134.41	3132.48	3130.56	3128.63	3126.7	3124.77	3122.84	3120.91	3118.98	3117.05	3115.12	3113.19	3111.27	3109.34	3107.41
TC_P_1	0.043	0.042629	0.042331	0.042052	0.041737	0.041392	0.040992	0.040596	0.040271	0.039998	0.039774	0.039513	0.039111	0.038606	0.038101	0.037695	0.037362	0.036976	0.036524	0.036096	0.035692	0.035215	0.034743	0.034388	0.034099	0.033788	0.033347	0.032803	0.032321	0.031995	0.031772	0.031489	0.031093	0.030661	0.03029	0.029973	0.029617	0.029243	0.028952	0.028811	0.028721	0.028519	0.028224	0.027895	0.027606	0.027438	0.027359	0.027259	0.026997
TC_P_2	0.042334	0.042048	0.041781	0.04145	0.041027	0.040597	0.040205	0.039858	0.039506	0.039076	0.038697	0.038454	0.038199	0.037844	0.037446	0.037053	0.036583	0.035991	0.035401	0.034907	0.034557	0.034284	0.033976	0.03372	0.033499	0.03316	0.032754	0.032333	0.031862	0.03144	0.031147	0.030845	0.030451	0.030074	0.029771	0.02951	0.029189	0.028786	0.028504	0.028351	0.028121	0.027883	0.027731	0.027484	0.027086	0.026793	0.026746	0.026708	0.026498
TC_P_3	0.042165	0.04166	0.041324	0.041061	0.040743	0.040453	0.040156	0.039747	0.039279	0.038873	0.038565	0.038277	0.037976	0.037641	0.037166	0.036582	0.036036	0.035526	0.035009	0.034605	0.034369	0.03413	0.033771	0.033356	0.032943	0.03253	0.032117	0.031698	0.031322	0.031039	0.030787	0.030514	0.030167	0.029711	0.029265	0.028964	0.028761	0.028508	0.028185	0.027923	0.027736	0.02752	0.027244	0.026898	0.026556	0.026348	0.026229	0.026057	0.025762
TC_9_1	0.040824	0.040496	0.040181	0.03985	0.039451	0.03902	0.038612	0.038188	0.037735	0.037333	0.036989	0.03666	0.036343	0.035967	0.035457	0.034932	0.034534	0.034181	0.033725	0.03322	0.032808	0.03246	0.032087	0.03169	0.031273	0.030825	0.030398	0.030022	0.029651	0.029248	0.028875	0.028595	0.028303	0.027899	0.027478	0.027175	0.026943	0.026654	0.026357	0.02611	0.025841	0.025545	0.025294	0.025085	0.024851	0.024587	0.024381	0.024255	0.024089
TC_9_2	0.041483	0.04106	0.040676	0.040268	0.039852	0.039513	0.039197	0.038786	0.038341	0.037956	0.037563	0.037152	0.036791	0.036409	0.035932	0.035396	0.034912	0.034584	0.034318	0.033942	0.033486	0.033042	0.032635	0.032244	0.031841	0.031408	0.030946	0.030516	0.030184	0.029894	0.029584	0.029277	0.02896	0.028555	0.028082	0.027703	0.027437	0.02716	0.026892	0.026657	0.026374	0.026085	0.025867	0.025658	0.025407	0.025142	0.02488	0.02463	0.024436
TC_9_3	0.040657	0.040312	0.039956	0.039598	0.039255	0.038933	0.038605	0.03822	0.037792	0.03736	0.036933	0.03655	0.036223	0.035796	0.035248	0.034797	0.03445	0.034054	0.03365	0.033281	0.032865	0.032364	0.031873	0.03151	0.03121	0.030811	0.030369	0.030029	0.029726	0.029375	0.029043	0.028715	0.028324	0.027921	0.027554	0.027203	0.026847	0.026463	0.026087	0.025814	0.025667	0.025547	0.025364	0.025112	0.024799	0.024506	0.024365	0.024271	0.024029
TC_14_1	0.042736	0.042486	0.042127	0.041705	0.04129	0.040933	0.040671	0.040404	0.040017	0.039612	0.039252	0.038798	0.0383	0.037901	0.03751	0.037133	0.036866	0.036609	0.036281	0.035887	0.035389	0.034795	0.034247	0.033878	0.033637	0.033371	0.033054	0.032713	0.032286	0.031829	0.031557	0.03142	0.031099	0.030562	0.030082	0.029797	0.029651	0.029496	0.0292	0.028837	0.028527	0.028274	0.028072	0.027857	0.027552	0.027232	0.026988	0.026754	0.02646
TC_14_2	0.043056	0.042646	0.042265	0.041922	0.041674	0.041452	0.041104	0.040714	0.040348	0.039946	0.039549	0.03915	0.038684	0.038222	0.037817	0.03744	0.037125	0.036896	0.036634	0.036255	0.03586	0.035504	0.035106	0.034718	0.034425	0.034081	0.033588	0.033065	0.032657	0.032421	0.032214	0.031895	0.031506	0.031047	0.030545	0.030214	0.03007	0.029866	0.029536	0.029195	0.028905	0.02873	0.028629	0.028393	0.028002	0.027669	0.027519	0.027453	0.027266
TC_14_3	0.042465	0.042044	0.041556	0.041315	0.041228	0.040948	0.040448	0.039936	0.039468	0.03903	0.038673	0.038366	0.037994	0.037584	0.037266	0.036982	0.036592	0.03614	0.035683	0.035217	0.03479	0.034442	0.03414	0.033836	0.033545	0.03324	0.032839	0.032357	0.031883	0.031491	0.031185	0.030896	0.03056	0.030203	0.029856	0.029477	0.02914	0.028944	0.028738	0.028394	0.028128	0.028035	0.027868	0.027571	0.027271	0.026972	0.026712	0.026513	0.026296
TC_22_1	0.04117	0.040847	0.040491	0.040103	0.039666	0.039213	0.038834	0.038503	0.038205	0.037978	0.037706	0.037237	0.036671	0.036199	0.035879	0.03566	0.035436	0.035164	0.034834	0.034462	0.034091	0.033658	0.033145	0.032705	0.032356	0.031958	0.03158	0.031278	0.0309	0.030485	0.030163	0.02985	0.029454	0.029055	0.028749	0.028536	0.028293	0.027917	0.0276	0.027502	0.027385	0.027098	0.026809	0.026566	0.026282	0.025993	0.025763	0.025597	0.025431
TC_22_2	0.041104	0.040706	0.040287	0.039994	0.039747	0.039485	0.03921	0.038834	0.038345	0.037897	0.037573	0.03728	0.036904	0.036468	0.036044	0.035664	0.035315	0.034918	0.034474	0.034094	0.033781	0.033443	0.033085	0.032766	0.032447	0.032056	0.03162	0.031226	0.030865	0.030468	0.030072	0.029766	0.029487	0.029135	0.028798	0.028573	0.028336	0.027996	0.027664	0.027407	0.027171	0.026962	0.026805	0.026631	0.026374	0.02611	0.025937	0.025792	0.025568
TC_22_3	0.04039	0.040088	0.039746	0.039404	0.039037	0.038625	0.038248	0.037958	0.037665	0.037304	0.036877	0.03636	0.035871	0.035533	0.035217	0.034804	0.034341	0.03389	0.033504	0.033188	0.032859	0.032455	0.032042	0.031708	0.031411	0.031042	0.03062	0.030219	0.029806	0.029371	0.029019	0.028801	0.028598	0.028278	0.027913	0.027621	0.027316	0.02695	0.026643	0.026457	0.026338	0.026177	0.025939	0.02567	0.025334	0.024977	0.024783	0.024697	0.024508
TC_23_1	0.041503	0.041143	0.04082	0.040494	0.040143	0.039763	0.039382	0.039063	0.038777	0.03841	0.037984	0.037592	0.037208	0.036768	0.03626	0.03576	0.035359	0.035078	0.03484	0.034509	0.03409	0.033708	0.033396	0.033088	0.032713	0.032283	0.031876	0.031518	0.03115	0.030791	0.030558	0.030366	0.030028	0.029627	0.029306	0.028998	0.028661	0.028324	0.028002	0.027731	0.027519	0.027334	0.027137	0.026875	0.026516	0.026141	0.025955	0.025923	0.025787
TC_23_2	0.042197	0.041892	0.041539	0.041193	0.040878	0.040533	0.04009	0.039538	0.038993	0.038631	0.038432	0.038212	0.037873	0.037458	0.037018	0.036605	0.036225	0.035764	0.035231	0.03478	0.034456	0.034211	0.033952	0.033617	0.033228	0.032812	0.032424	0.03207	0.031701	0.031395	0.031213	0.030991	0.030573	0.030047	0.029582	0.029241	0.02896	0.028663	0.028468	0.028426	0.028256	0.027878	0.027603	0.027521	0.02737	0.027069	0.026762	0.026475	0.026176
TC_23_3	0.04235	0.042121	0.041803	0.041407	0.041098	0.040912	0.040672	0.0403	0.039881	0.039488	0.039104	0.038648	0.038131	0.037699	0.03735	0.036917	0.036402	0.035948	0.035575	0.035232	0.034924	0.034623	0.034267	0.033882	0.033548	0.033259	0.032909	0.032419	0.03188	0.031452	0.031182	0.03101	0.030831	0.030551	0.030146	0.029725	0.0294	0.029098	0.028766	0.028525	0.028426	0.028341	0.028164	0.027867	0.027487	0.027181	0.027049	0.026956	0.026766
TC_25_1	0.043497	0.042956	0.042491	0.042134	0.041849	0.041578	0.041183	0.04072	0.040387	0.040123	0.039714	0.039158	0.038633	0.038244	0.037939	0.037597	0.037219	0.036921	0.036626	0.036162	0.035642	0.03528	0.035036	0.034736	0.034325	0.03383	0.033281	0.032777	0.032373	0.03202	0.031726	0.031481	0.03114	0.030663	0.030224	0.029932	0.029669	0.02927	0.028833	0.028563	0.028407	0.02823	0.028046	0.027863	0.02762	0.02732	0.027042	0.026778	0.026492
TC_25_2	0.042752	0.042536	0.04228	0.04183	0.041394	0.041122	0.040841	0.040436	0.039962	0.03951	0.039088	0.038596	0.038069	0.037659	0.037341	0.036999	0.036605	0.036197	0.035775	0.035331	0.034943	0.034623	0.034299	0.033959	0.033623	0.033287	0.032879	0.032413	0.032031	0.031766	0.031503	0.03114	0.030717	0.030336	0.029961	0.029605	0.02935	0.029087	0.028717	0.028354	0.028117	0.027927	0.027623	0.027252	0.026944	0.026696	0.026553	0.026518	0.026453
TC_25_3	0.043279	0.042887	0.04268	0.042398	0.04192	0.041425	0.041033	0.040681	0.040317	0.039954	0.039657	0.039343	0.038901	0.038446	0.037983	0.037455	0.037039	0.036788	0.036493	0.036053	0.03556	0.035113	0.034753	0.034425	0.034022	0.033534	0.033093	0.032826	0.032642	0.032369	0.032046	0.031718	0.031278	0.030733	0.030274	0.030023	0.02987	0.02961	0.029223	0.028861	0.028628	0.028468	0.028249	0.02792	0.027516	0.027165	0.027029	0.027003	0.026859
TC_33_1	0.042084	0.041739	0.041505	0.041235	0.040899	0.040578	0.040246	0.039757	0.039184	0.03882	0.038596	0.038261	0.037856	0.037456	0.037028	0.036619	0.03626	0.035887	0.035517	0.03521	0.0349	0.034497	0.034076	0.033733	0.033404	0.033043	0.032703	0.032316	0.031829	0.031456	0.031325	0.031169	0.030723	0.030119	0.029663	0.029458	0.029365	0.029136	0.028656	0.028167	0.027954	0.027921	0.027788	0.027512	0.027194	0.02692	0.026798	0.026778	0.026618
TC_33_2	0.041286	0.040958	0.040732	0.040506	0.040207	0.039795	0.039361	0.039013	0.038686	0.038284	0.037886	0.037583	0.037264	0.036844	0.036415	0.036092	0.035802	0.035336	0.03476	0.034309	0.033993	0.033682	0.033345	0.033064	0.032816	0.032453	0.031959	0.031429	0.030945	0.030626	0.030497	0.030346	0.029971	0.029469	0.029072	0.028793	0.028506	0.028167	0.027826	0.027584	0.027462	0.027318	0.027065	0.02679	0.026512	0.026192	0.025934	0.025792	0.025662
TC_33_3	0.041381	0.041104	0.040863	0.040594	0.04024	0.039824	0.039446	0.039124	0.038749	0.038288	0.03788	0.037625	0.037402	0.037018	0.036498	0.036024	0.035643	0.035311	0.035018	0.034659	0.034171	0.033701	0.033381	0.033147	0.032848	0.0324	0.031858	0.031361	0.030986	0.030744	0.030587	0.030364	0.030001	0.029572	0.029133	0.028732	0.028432	0.02819	0.027923	0.027661	0.027464	0.027289	0.027054	0.026751	0.026444	0.02619	0.026007	0.025851	0.025647
TC_42_1	0.042496	0.042225	0.041985	0.041723	0.041408	0.041049	0.040665	0.040269	0.039863	0.039487	0.039128	0.038727	0.038302	0.037868	0.037423	0.037035	0.036713	0.036385	0.036034	0.035683	0.035296	0.034802	0.034267	0.033856	0.033591	0.033299	0.032879	0.032468	0.032172	0.031857	0.031469	0.031162	0.030944	0.030621	0.030149	0.029711	0.02941	0.029156	0.028881	0.028629	0.028441	0.028259	0.02802	0.027728	0.027359	0.026962	0.026691	0.026523	0.026352
TC_42_2	0.04251	0.042302	0.042017	0.041603	0.041132	0.040736	0.040411	0.040091	0.039744	0.039378	0.038997	0.03856	0.038108	0.037687	0.037285	0.036901	0.03652	0.036165	0.035809	0.03541	0.035062	0.034797	0.034527	0.034164	0.033718	0.033317	0.032942	0.032436	0.0319	0.031522	0.031192	0.030786	0.030452	0.030239	0.029948	0.029559	0.029282	0.029105	0.028854	0.028537	0.028302	0.028173	0.027967	0.027626	0.0273	0.02706	0.026869	0.026709	0.026598
TC_42_3	0.042863	0.042394	0.041985	0.041675	0.041367	0.041043	0.040777	0.040513	0.040135	0.03972	0.039365	0.039001	0.038636	0.038269	0.037787	0.037285	0.036907	0.036572	0.036228	0.035911	0.035601	0.035236	0.034803	0.034376	0.033987	0.033582	0.033212	0.032937	0.032643	0.03222	0.031758	0.031394	0.031117	0.030852	0.030507	0.030057	0.029607	0.029195	0.028877	0.028721	0.02863	0.028497	0.028272	0.028021	0.02784	0.027601	0.027247	0.026974	0.026858
TC_44_1	0.042939	0.042569	0.042227	0.041958	0.041648	0.041244	0.040848	0.040543	0.040226	0.039819	0.039414	0.038996	0.038531	0.038109	0.037728	0.03736	0.03698	0.036536	0.036072	0.035651	0.035262	0.034864	0.034436	0.033991	0.03357	0.033168	0.032744	0.032367	0.032128	0.031902	0.031513	0.031065	0.030742	0.030496	0.030192	0.029797	0.029374	0.029015	0.028714	0.02839	0.02806	0.027824	0.027633	0.027356	0.027057	0.026828	0.026596	0.026321	0.026094
TC_44_2	0.04313	0.04277	0.042379	0.04204	0.041792	0.041526	0.041138	0.040643	0.040141	0.039688	0.039295	0.03896	0.03864	0.038264	0.037759	0.037228	0.036818	0.036409	0.035923	0.035525	0.035225	0.034865	0.034436	0.034039	0.033672	0.033235	0.032749	0.032381	0.032148	0.031903	0.031564	0.031153	0.030709	0.030283	0.029925	0.029616	0.02934	0.029107	0.028878	0.028598	0.028274	0.027968	0.0277	0.027455	0.027216	0.026998	0.026824	0.026611	0.026322
TC_44_3	0.044046	0.043643	0.043187	0.042794	0.042339	0.04189	0.04159	0.041319	0.040991	0.0406	0.040104	0.039585	0.039175	0.038878	0.038562	0.038157	0.037738	0.037344	0.036964	0.036568	0.036136	0.035677	0.035222	0.034878	0.034646	0.034297	0.033778	0.033255	0.032811	0.032466	0.032165	0.031827	0.03149	0.031168	0.030837	0.030578	0.030418	0.030165	0.029747	0.029395	0.02923	0.029073	0.028771	0.028426	0.028174	0.027955	0.027721	0.02752	0.02731
TC_48_1	0.043013	0.042679	0.042439	0.042211	0.04189	0.041494	0.041044	0.04063	0.040318	0.040035	0.039718	0.039315	0.038823	0.038351	0.037923	0.037502	0.037092	0.036644	0.036166	0.035763	0.035441	0.035152	0.034922	0.034735	0.034468	0.034049	0.033527	0.032993	0.032501	0.032118	0.031925	0.031766	0.031412	0.030939	0.030487	0.030095	0.02978	0.029474	0.029177	0.028933	0.028699	0.028512	0.028398	0.028219	0.02787	0.027432	0.027123	0.027016	0.026933
TC_48_2	0.042916	0.04264	0.042396	0.042008	0.041501	0.041083	0.040784	0.040529	0.040337	0.040109	0.03972	0.039195	0.038661	0.038265	0.037961	0.03761	0.03722	0.036812	0.036305	0.035722	0.035259	0.034986	0.034793	0.03458	0.034253	0.033798	0.033339	0.032966	0.032648	0.03231	0.031933	0.031624	0.031396	0.031086	0.030666	0.030272	0.029931	0.02955	0.02913	0.028848	0.028793	0.028779	0.02864	0.02838	0.028019	0.027666	0.027439	0.027234	0.026947
TC_48_3	0.04306	0.042854	0.042676	0.042386	0.04205	0.041774	0.041452	0.040982	0.04045	0.040022	0.039722	0.039376	0.038984	0.03869	0.03831	0.037714	0.037164	0.036814	0.036598	0.036405	0.036113	0.035703	0.035288	0.034918	0.03455	0.034153	0.033699	0.033276	0.03302	0.032855	0.032645	0.032336	0.031863	0.031327	0.030917	0.030635	0.030464	0.03031	0.029957	0.029534	0.029328	0.029227	0.029029	0.028753	0.028457	0.028178	0.027922	0.02769	0.027508
TC_49_1	0.042275	0.041911	0.041607	0.041385	0.041067	0.040616	0.040204	0.039855	0.039522	0.039231	0.038937	0.038614	0.038282	0.0379	0.037474	0.037078	0.036718	0.036348	0.035992	0.035689	0.035395	0.035083	0.034728	0.034284	0.033835	0.033481	0.033182	0.03286	0.032481	0.03206	0.031695	0.031428	0.031127	0.030756	0.030377	0.030002	0.029741	0.029612	0.029457	0.029214	0.028918	0.028677	0.02855	0.028358	0.028032	0.027745	0.027529	0.027337	0.027137
TC_49_2	0.040947	0.040586	0.040241	0.039868	0.039502	0.039185	0.038879	0.038532	0.038152	0.037766	0.037368	0.036924	0.036496	0.036192	0.035892	0.03544	0.034934	0.034497	0.034114	0.033825	0.033611	0.033262	0.032759	0.032319	0.032019	0.031744	0.031371	0.030923	0.030496	0.030139	0.029866	0.02961	0.029239	0.028795	0.028475	0.028309	0.028134	0.027822	0.027379	0.026977	0.026821	0.026787	0.026595	0.026253	0.025884	0.025563	0.025369	0.025213	0.024999
TC_49_3	0.0429	0.042635	0.042432	0.042207	0.041846	0.041368	0.040933	0.04062	0.040403	0.04015	0.039752	0.03929	0.038881	0.038484	0.038065	0.037753	0.037535	0.037149	0.03662	0.036236	0.03595	0.035579	0.035193	0.034856	0.03452	0.034168	0.033824	0.03348	0.033108	0.032706	0.032321	0.032016	0.031743	0.031417	0.031016	0.030626	0.030344	0.03008	0.029791	0.029614	0.029498	0.029244	0.028866	0.02847	0.028123	0.027918	0.027824	0.027696	0.027496
TC_52_1	0.042819	0.04253	0.042261	0.04211	0.041963	0.041607	0.041157	0.040715	0.040193	0.039701	0.039381	0.039165	0.038904	0.038534	0.038071	0.03756	0.037139	0.036861	0.036636	0.036408	0.036107	0.035743	0.035372	0.034946	0.03458	0.034395	0.03415	0.033688	0.03324	0.032982	0.03281	0.032557	0.032124	0.031588	0.031194	0.031016	0.030803	0.030426	0.030086	0.029877	0.02974	0.029671	0.02955	0.029226	0.028823	0.028531	0.028323	0.028089	0.027845
TC_52_2	0.04197	0.041711	0.041342	0.040998	0.040729	0.040435	0.04016	0.039936	0.039558	0.039061	0.038717	0.038435	0.03799	0.037464	0.037046	0.036807	0.036622	0.036281	0.035758	0.035222	0.034841	0.034605	0.034345	0.034014	0.033729	0.033444	0.033026	0.032509	0.032015	0.031611	0.031295	0.031038	0.030776	0.030456	0.030098	0.029801	0.029576	0.029276	0.028871	0.028528	0.02836	0.028281	0.028138	0.027877	0.027543	0.027255	0.02705	0.026857	0.026672
TC_52_3	0.042173	0.041838	0.041643	0.041446	0.041134	0.040746	0.040349	0.040022	0.039751	0.039406	0.038983	0.038545	0.038102	0.037729	0.037411	0.037033	0.036615	0.036213	0.035802	0.035373	0.034978	0.034722	0.034622	0.03443	0.033968	0.033439	0.03305	0.032756	0.032403	0.031934	0.031514	0.031251	0.031003	0.030657	0.030326	0.030168	0.030039	0.029688	0.029268	0.029045	0.02892	0.028737	0.028492	0.028157	0.02775	0.027408	0.027209	0.027076	0.026887
TC_55_1	0.04118	0.040831	0.040427	0.040039	0.039647	0.039213	0.038811	0.038466	0.038097	0.03767	0.037204	0.036747	0.036412	0.036156	0.035815	0.035392	0.034946	0.034447	0.033935	0.033537	0.033267	0.033009	0.032688	0.032348	0.032002	0.031597	0.031156	0.030732	0.030338	0.02998	0.029672	0.029435	0.029184	0.028807	0.028383	0.028039	0.027759	0.027465	0.027165	0.026894	0.026623	0.02636	0.026133	0.025864	0.025552	0.025319	0.025153	0.024947	0.024663
TC_55_2	0.041274	0.040927	0.040652	0.040358	0.039996	0.039619	0.039213	0.038756	0.038319	0.037965	0.037652	0.037285	0.036868	0.036468	0.036072	0.035663	0.035285	0.034927	0.034518	0.034085	0.033708	0.03333	0.032904	0.032511	0.032199	0.031893	0.031483	0.030968	0.030508	0.030209	0.029984	0.029702	0.029366	0.029025	0.028676	0.028365	0.028099	0.027788	0.02748	0.027247	0.027012	0.026772	0.026544	0.026267	0.025997	0.025809	0.02568	0.025525	0.025231
TC_55_3	0.043044	0.042902	0.042691	0.042342	0.041996	0.041664	0.041267	0.040819	0.040394	0.04003	0.039663	0.039254	0.038838	0.038438	0.03805	0.037649	0.037277	0.037014	0.036761	0.036364	0.035851	0.03535	0.034964	0.034715	0.034488	0.034131	0.033644	0.033183	0.032838	0.032517	0.032146	0.031757	0.031356	0.030977	0.030719	0.030581	0.030386	0.030007	0.029568	0.029239	0.029073	0.029012	0.028862	0.028553	0.028191	0.027821	0.027509	0.027314	0.027152
[truncated: 730 more columns]

## Sheet: S6
Table S6: FTIR spectra absorbances of YI30 strain recorded at the end of the exponential phase of growth in SD broth supplemented with 2% glucose. Each culture was tested with three independent FTIR readings.
	3200	3198.07	3196.14	3194.21	3192.28	3190.35	3188.43	3186.5	3184.57	3182.64	3180.71	3178.78	3176.85	3174.92	3172.99	3171.06	3169.14	3167.21	3165.28	3163.35	3161.42	3159.49	3157.56	3155.63	3153.7	3151.77	3149.85	3147.92	3145.99	3144.06	3142.13	3140.2	3138.27	3136.34	3134.41	3132.48	3130.56	3128.63	3126.7	3124.77	3122.84	3120.91	3118.98	3117.05	3115.12	3113.19	3111.27	3109.34	3107.41
YI_P_1	0.040756	0.040426	0.04018	0.039815	0.039319	0.038934	0.038624	0.03821	0.03784	0.037512	0.037015	0.036502	0.036186	0.035919	0.035517	0.03497	0.034349	0.033855	0.033556	0.033231	0.032779	0.032267	0.031684	0.031079	0.03069	0.030574	0.030366	0.029863	0.029334	0.028984	0.028714	0.028389	0.028025	0.027712	0.027453	0.027163	0.026764	0.026306	0.025974	0.025775	0.025554	0.025295	0.024993	0.02464	0.02436	0.024179	0.024025	0.023861	0.023652
YI_P_2	0.039464	0.039194	0.038964	0.038656	0.038269	0.037847	0.037458	0.037141	0.036834	0.036459	0.035964	0.035426	0.034976	0.034613	0.034232	0.03372	0.033151	0.032715	0.03238	0.032043	0.031727	0.031434	0.031098	0.030654	0.030122	0.029635	0.029276	0.028969	0.028589	0.028133	0.027704	0.027306	0.026868	0.026476	0.026158	0.02582	0.025564	0.025406	0.025136	0.024697	0.024223	0.023901	0.023794	0.023698	0.023452	0.023186	0.023024	0.022891	0.022712
YI_P_3	0.0398	0.039379	0.038995	0.038605	0.03826	0.038023	0.037719	0.037279	0.03692	0.03665	0.036225	0.035634	0.035094	0.034645	0.034236	0.033905	0.033582	0.033185	0.032786	0.032422	0.032065	0.031722	0.031333	0.030801	0.030213	0.029704	0.029308	0.029003	0.028697	0.028348	0.028022	0.02771	0.027292	0.026808	0.026447	0.026193	0.025902	0.025561	0.025232	0.024976	0.024841	0.024742	0.024485	0.024082	0.023765	0.0236	0.023442	0.023189	0.022869
YI_11_1	0.03999	0.039643	0.039358	0.038985	0.038496	0.038009	0.03762	0.037308	0.036932	0.036423	0.035904	0.035499	0.035153	0.034753	0.034284	0.033833	0.033453	0.033045	0.032563	0.032108	0.031696	0.031299	0.030956	0.030634	0.030246	0.029811	0.029362	0.028903	0.028514	0.028237	0.027968	0.027656	0.027335	0.027003	0.026665	0.026332	0.025969	0.025581	0.025211	0.024848	0.024524	0.024295	0.024108	0.02392	0.023708	0.023438	0.023123	0.0228	0.022536
YI_11_2	0.040302	0.040069	0.039756	0.039308	0.03876	0.038273	0.0379	0.037513	0.03711	0.036765	0.036427	0.036025	0.035549	0.035052	0.034636	0.034284	0.033862	0.033346	0.032818	0.032342	0.031937	0.031584	0.031272	0.031001	0.030699	0.030301	0.029857	0.029425	0.029053	0.028766	0.028546	0.028345	0.028025	0.027556	0.02712	0.026771	0.026381	0.025913	0.025446	0.02511	0.024965	0.024881	0.024742	0.024529	0.024236	0.023888	0.023547	0.023274	0.023083
YI_11_3	0.040743	0.040421	0.040084	0.039689	0.039256	0.03881	0.038347	0.03785	0.037383	0.037064	0.036746	0.036265	0.035732	0.035256	0.034895	0.034626	0.034275	0.033844	0.033519	0.033305	0.032994	0.03248	0.031927	0.0315	0.03118	0.03085	0.030441	0.029984	0.029474	0.028935	0.028556	0.028408	0.028239	0.027823	0.027277	0.026879	0.026702	0.026506	0.026151	0.025842	0.025652	0.025431	0.025233	0.025098	0.024854	0.024517	0.024231	0.024006	0.023804
YI_16_1	0.038757	0.038385	0.038108	0.037882	0.037568	0.037103	0.036556	0.036058	0.035689	0.035386	0.035074	0.03475	0.03438	0.033941	0.033432	0.032911	0.032478	0.032126	0.031805	0.031449	0.030992	0.03052	0.030105	0.029712	0.029342	0.028968	0.028556	0.02813	0.027678	0.02724	0.026902	0.02666	0.026444	0.026174	0.025796	0.025379	0.025047	0.024805	0.024566	0.024233	0.023839	0.023494	0.023205	0.022997	0.022899	0.022773	0.022591	0.022493	0.022376
YI_16_2	0.038666	0.038278	0.037927	0.037497	0.037002	0.036585	0.036338	0.036176	0.035902	0.035434	0.034889	0.034447	0.034124	0.033703	0.033088	0.032505	0.032136	0.031884	0.031538	0.031022	0.030523	0.030224	0.029994	0.02958	0.029052	0.028632	0.028255	0.027838	0.027511	0.02725	0.026893	0.026452	0.026074	0.025806	0.025532	0.025213	0.024952	0.024698	0.024319	0.023903	0.023592	0.023367	0.023181	0.023012	0.022789	0.022489	0.022203	0.021993	0.021822
YI_16_3	0.039368	0.039024	0.038719	0.038401	0.037999	0.037573	0.037179	0.03675	0.036308	0.035911	0.035517	0.035078	0.034657	0.034315	0.033915	0.033363	0.032863	0.032579	0.032382	0.032084	0.031648	0.031168	0.030739	0.030346	0.029944	0.029534	0.029153	0.0288	0.028401	0.027964	0.027623	0.027362	0.027032	0.026673	0.026391	0.026068	0.025616	0.025211	0.024959	0.024724	0.024477	0.024277	0.024082	0.023857	0.023607	0.023395	0.023259	0.023093	0.022824
YI_20_1	0.040528	0.040083	0.039702	0.039361	0.038952	0.038505	0.038058	0.037608	0.037223	0.036864	0.036431	0.035963	0.03553	0.035136	0.034768	0.034369	0.033901	0.03344	0.033009	0.032582	0.032186	0.031822	0.031515	0.031223	0.030798	0.030242	0.029742	0.029444	0.029206	0.028787	0.028254	0.027768	0.027344	0.027037	0.026825	0.026515	0.026057	0.025591	0.025256	0.025103	0.024992	0.02475	0.024428	0.024138	0.023877	0.023631	0.023403	0.023178	0.02299
YI_20_2	0.039485	0.039159	0.038815	0.03847	0.038139	0.037808	0.037451	0.037056	0.036695	0.03636	0.035955	0.035502	0.035078	0.034668	0.034222	0.033736	0.03318	0.032613	0.032204	0.031886	0.031487	0.031005	0.030508	0.030065	0.029678	0.02927	0.028846	0.028448	0.028065	0.027736	0.027505	0.02726	0.026919	0.026536	0.026112	0.025676	0.025357	0.025143	0.024917	0.02465	0.024374	0.024086	0.023818	0.023607	0.023374	0.023055	0.022741	0.0225	0.022271
YI_20_3	0.039619	0.039194	0.03885	0.03855	0.038159	0.037668	0.037167	0.036713	0.03637	0.03609	0.035715	0.035287	0.034893	0.034458	0.033988	0.033539	0.033098	0.032679	0.032278	0.03184	0.031399	0.031027	0.030683	0.030301	0.029878	0.029415	0.028969	0.028616	0.028298	0.027891	0.027457	0.027138	0.026863	0.026523	0.026143	0.025806	0.025525	0.025192	0.024776	0.024402	0.024163	0.02401	0.023831	0.02362	0.023433	0.02323	0.022935	0.022549	0.02215
YI_22_1	0.039101	0.03876	0.0383	0.037854	0.03755	0.037236	0.036792	0.036338	0.035994	0.035735	0.03541	0.034934	0.034477	0.034129	0.033771	0.03337	0.032971	0.032588	0.032164	0.031641	0.031099	0.030693	0.03044	0.030111	0.029575	0.02903	0.028635	0.0283	0.027905	0.027495	0.027169	0.026899	0.026547	0.026116	0.025782	0.025514	0.025193	0.024918	0.024728	0.024475	0.024169	0.023929	0.023702	0.023447	0.023184	0.022883	0.022626	0.022464	0.02229
YI_22_2	0.04052	0.040047	0.039552	0.039159	0.03891	0.038679	0.03839	0.038089	0.03777	0.037305	0.03672	0.036231	0.035884	0.03551	0.035047	0.034562	0.034094	0.033716	0.033445	0.033171	0.032802	0.032329	0.031853	0.031469	0.031144	0.030814	0.030449	0.030083	0.029775	0.029517	0.029221	0.0288	0.028273	0.027768	0.027352	0.026985	0.026672	0.026438	0.02619	0.025891	0.025652	0.02553	0.025417	0.025219	0.024979	0.024769	0.024575	0.024356	0.024136
YI_22_3	0.040031	0.039628	0.039198	0.038781	0.038422	0.038052	0.037601	0.037164	0.036859	0.036587	0.036228	0.035767	0.035212	0.034672	0.03424	0.033853	0.033454	0.03308	0.032753	0.032407	0.032012	0.031596	0.031142	0.030642	0.030228	0.030038	0.029909	0.0296	0.029137	0.0287	0.028391	0.028145	0.027834	0.027429	0.026967	0.02651	0.02615	0.025838	0.025454	0.025078	0.024862	0.024786	0.024734	0.024581	0.02428	0.023942	0.023704	0.023511	0.023222
YI_30_1	0.039776	0.039371	0.039047	0.038713	0.038308	0.037885	0.037495	0.037094	0.036684	0.03631	0.035919	0.035448	0.035003	0.034684	0.03435	0.033899	0.033446	0.033046	0.032575	0.032011	0.031527	0.03117	0.030819	0.030409	0.029991	0.029629	0.029289	0.028907	0.028509	0.028197	0.028008	0.027801	0.027421	0.026906	0.026371	0.025894	0.025542	0.025302	0.025095	0.024843	0.024553	0.024352	0.02426	0.024131	0.023864	0.023537	0.02328	0.023068	0.022776
YI_30_2	0.039801	0.039497	0.039259	0.038945	0.038564	0.038223	0.03788	0.037471	0.037049	0.036627	0.036179	0.035775	0.035399	0.034982	0.034585	0.034224	0.033844	0.033449	0.033002	0.032487	0.032033	0.031692	0.031358	0.03097	0.030514	0.030011	0.029596	0.029299	0.02894	0.028492	0.02813	0.027853	0.027529	0.027186	0.026914	0.026654	0.026297	0.025859	0.025447	0.025151	0.024963	0.024764	0.024476	0.024181	0.023959	0.023757	0.02352	0.023306	0.023173
YI_30_3	0.039502	0.039135	0.038819	0.038433	0.037989	0.037559	0.037116	0.036654	0.036258	0.035942	0.035618	0.035273	0.034919	0.034506	0.034074	0.03371	0.033336	0.032897	0.032535	0.032221	0.031765	0.031205	0.030726	0.030356	0.029953	0.029499	0.02911	0.028802	0.028538	0.028248	0.027877	0.02748	0.027079	0.026668	0.026273	0.025878	0.025465	0.025094	0.02488	0.024784	0.024587	0.024289	0.02408	0.023904	0.023621	0.023361	0.023212	0.023005	0.022651
YI_35_1	0.038402	0.038053	0.037583	0.037089	0.036728	0.036518	0.036198	0.035693	0.035267	0.034985	0.034647	0.034218	0.033829	0.03348	0.033108	0.032698	0.032207	0.031689	0.031245	0.030855	0.030479	0.030094	0.029715	0.029405	0.029099	0.028659	0.028152	0.02773	0.027338	0.026919	0.026575	0.026288	0.025943	0.025548	0.025168	0.024868	0.024681	0.024484	0.024168	0.023837	0.023603	0.023413	0.023161	0.02286	0.022612	0.022441	0.022291	0.022084	0.021807
YI_35_2	0.038002	0.037669	0.03735	0.036982	0.03655	0.036181	0.035898	0.035547	0.035093	0.034673	0.034286	0.033853	0.033439	0.033076	0.032714	0.032367	0.031997	0.031539	0.031053	0.030622	0.030239	0.029894	0.029557	0.029191	0.028818	0.028447	0.028057	0.027639	0.02719	0.026738	0.02638	0.026146	0.025936	0.025678	0.025309	0.024848	0.024477	0.024217	0.023908	0.023554	0.023315	0.023223	0.023133	0.022906	0.022585	0.022323	0.022101	0.021818	0.02156
YI_35_3	0.038376	0.038071	0.037716	0.03727	0.036763	0.036352	0.036108	0.035911	0.035619	0.035139	0.034522	0.033982	0.033619	0.033288	0.03286	0.032392	0.031959	0.031554	0.031165	0.030807	0.030458	0.030055	0.029646	0.0293	0.028945	0.028537	0.028099	0.027669	0.027299	0.026975	0.026668	0.026378	0.026109	0.025824	0.025429	0.024947	0.024517	0.024173	0.02389	0.023648	0.023427	0.023243	0.023097	0.022948	0.02272	0.022435	0.022197	0.021953	0.021647
YI_39_1	0.040157	0.039845	0.039539	0.039137	0.038701	0.038348	0.038002	0.037535	0.037014	0.036618	0.036376	0.036095	0.035649	0.035131	0.034628	0.034184	0.033839	0.033481	0.032972	0.032451	0.032106	0.03177	0.03128	0.030827	0.030471	0.030003	0.029441	0.028974	0.028599	0.02823	0.027868	0.027538	0.027219	0.026903	0.026594	0.026296	0.025989	0.025664	0.025368	0.025049	0.024687	0.024419	0.02424	0.024012	0.023704	0.023424	0.023247	0.023078	0.022819
YI_39_2	0.039917	0.039607	0.039359	0.039001	0.038579	0.038159	0.037775	0.037402	0.036937	0.036434	0.036045	0.035734	0.035375	0.034934	0.034454	0.033977	0.033544	0.033128	0.032646	0.032144	0.031733	0.031351	0.030936	0.030563	0.030193	0.029798	0.02944	0.029058	0.028615	0.028186	0.027839	0.027503	0.027071	0.026631	0.026297	0.02603	0.025786	0.025521	0.025192	0.024859	0.024629	0.02449	0.024313	0.024003	0.023594	0.023222	0.022975	0.022793	0.022615
YI_39_3	0.040157	0.039704	0.039217	0.038824	0.038451	0.038067	0.037747	0.037434	0.037031	0.036577	0.036156	0.035826	0.035529	0.035085	0.034552	0.034119	0.033681	0.033155	0.032661	0.032248	0.031889	0.031522	0.031122	0.030721	0.030337	0.029996	0.029648	0.029249	0.028867	0.0285	0.028128	0.027757	0.027351	0.02697	0.026691	0.026425	0.026047	0.025582	0.025156	0.024827	0.024585	0.024366	0.024106	0.023867	0.023676	0.023436	0.023155	0.022939	0.022752
YI_42_1	0.039255	0.038956	0.038553	0.038171	0.037864	0.03754	0.037173	0.036802	0.036428	0.03595	0.035379	0.034904	0.034564	0.034177	0.033632	0.0331	0.032792	0.032546	0.032113	0.03158	0.031061	0.030603	0.030299	0.030037	0.029666	0.029224	0.028779	0.028375	0.028019	0.027666	0.027332	0.026996	0.026587	0.026192	0.025888	0.025612	0.025375	0.025184	0.024921	0.024532	0.024138	0.023868	0.023687	0.023496	0.023286	0.023139	0.023053	0.022891	0.022606
YI_42_2	0.039221	0.038822	0.038497	0.038187	0.037844	0.037454	0.037005	0.036522	0.036006	0.035497	0.035086	0.034784	0.034488	0.034129	0.033746	0.033357	0.032951	0.032532	0.032147	0.031843	0.031532	0.031062	0.030546	0.030168	0.029808	0.029333	0.028882	0.028572	0.028279	0.027903	0.027519	0.027145	0.026774	0.026448	0.026097	0.025721	0.025425	0.025102	0.024635	0.024213	0.024047	0.024043	0.023959	0.023734	0.023498	0.023304	0.023073	0.022779	0.022519
YI_42_3	0.039288	0.038891	0.038561	0.03828	0.038003	0.037633	0.037146	0.036652	0.036181	0.035755	0.035453	0.035184	0.034777	0.034286	0.033868	0.033503	0.033157	0.032864	0.032543	0.032118	0.031673	0.031262	0.030885	0.03051	0.030016	0.02945	0.029025	0.028677	0.02826	0.027874	0.027559	0.02724	0.026919	0.026564	0.026204	0.025929	0.025677	0.025408	0.025155	0.024897	0.024668	0.024465	0.024207	0.023924	0.023654	0.023393	0.023139	0.022881	0.022708
YI_44_1	0.039515	0.039126	0.038718	0.038398	0.038111	0.037743	0.037353	0.036969	0.03653	0.036062	0.035658	0.035309	0.034965	0.034615	0.034233	0.033797	0.033341	0.03294	0.032598	0.032185	0.031658	0.031175	0.030843	0.030558	0.030201	0.029773	0.029314	0.028892	0.028575	0.028308	0.027987	0.027643	0.027306	0.026961	0.026647	0.026333	0.02597	0.025611	0.025292	0.025034	0.024808	0.024527	0.024224	0.023948	0.023653	0.023352	0.023148	0.023042	0.022918
YI_44_2	0.039636	0.039451	0.039193	0.038687	0.038101	0.037676	0.037351	0.036942	0.036516	0.036257	0.036033	0.03561	0.0351	0.034691	0.034371	0.034035	0.033634	0.033251	0.032902	0.032503	0.032043	0.031535	0.03103	0.030624	0.03038	0.030205	0.029869	0.029379	0.028909	0.028437	0.028011	0.027758	0.027475	0.026975	0.026428	0.026074	0.025895	0.02568	0.025356	0.025044	0.024832	0.024685	0.024483	0.024168	0.023841	0.023653	0.023581	0.02346	0.023233
YI_44_3	0.039768	0.039403	0.03907	0.038718	0.038394	0.038006	0.037504	0.037039	0.036703	0.036447	0.036087	0.035526	0.034993	0.034613	0.034248	0.033931	0.033649	0.033235	0.03277	0.032365	0.031944	0.031516	0.031138	0.030771	0.030394	0.030003	0.029585	0.029178	0.028813	0.028455	0.028105	0.027823	0.027535	0.027162	0.026786	0.026448	0.026104	0.025767	0.025514	0.025358	0.025196	0.024926	0.024577	0.024264	0.024029	0.023853	0.023688	0.02348	0.023246
YI_47_1	0.03812	0.037838	0.037498	0.037159	0.036835	0.036485	0.036109	0.035696	0.035271	0.034897	0.034539	0.034142	0.033772	0.033456	0.033109	0.032742	0.032399	0.031976	0.031421	0.030909	0.030556	0.030219	0.029845	0.029534	0.029217	0.028795	0.028333	0.027896	0.027512	0.027169	0.026799	0.026392	0.02601	0.0257	0.025424	0.025128	0.024821	0.024518	0.024222	0.023955	0.023724	0.023512	0.023303	0.023091	0.02284	0.022582	0.022436	0.022365	0.022219
YI_47_2	0.038254	0.037947	0.03761	0.037311	0.036952	0.036573	0.036295	0.036047	0.035731	0.035405	0.035024	0.03449	0.033972	0.033654	0.033423	0.033087	0.032643	0.032231	0.0319	0.031547	0.03114	0.030749	0.030411	0.030115	0.029814	0.029453	0.029062	0.028714	0.028358	0.027935	0.027536	0.027232	0.026986	0.026757	0.026482	0.026121	0.025773	0.025482	0.025162	0.024852	0.02462	0.024374	0.024096	0.023869	0.023702	0.02356	0.02345	0.02333	0.023105
YI_47_3	0.038396	0.038133	0.037852	0.037525	0.037198	0.036839	0.03641	0.035984	0.035626	0.035318	0.034987	0.034585	0.034173	0.033804	0.033383	0.032897	0.032459	0.032082	0.031723	0.031384	0.031063	0.030728	0.030362	0.02999	0.029634	0.029253	0.028822	0.028438	0.028138	0.027815	0.0274	0.026979	0.026645	0.026354	0.026041	0.025748	0.025505	0.025252	0.024944	0.024649	0.02444	0.024252	0.024015	0.023741	0.023448	0.023178	0.022979	0.022835	0.022697
YI_53_1	0.040599	0.040387	0.040136	0.039704	0.039145	0.038575	0.038095	0.037685	0.037286	0.036944	0.036636	0.036224	0.035684	0.035142	0.034704	0.034362	0.034016	0.033599	0.033162	0.032767	0.032413	0.032062	0.031657	0.031164	0.030656	0.030256	0.029961	0.029661	0.029274	0.028852	0.028492	0.028117	0.027647	0.027243	0.026965	0.02664	0.026246	0.02591	0.025635	0.025373	0.025162	0.024954	0.024616	0.024286	0.024135	0.023984	0.023706	0.023437	0.023229
YI_53_2	0.040603	0.040345	0.039974	0.039522	0.039016	0.038471	0.037986	0.037614	0.037357	0.037183	0.036897	0.036394	0.035829	0.035339	0.034832	0.03428	0.033897	0.033679	0.033322	0.032754	0.032237	0.031951	0.031767	0.031464	0.031018	0.030566	0.030145	0.029714	0.029326	0.029015	0.028688	0.028279	0.027819	0.027361	0.026986	0.026706	0.026423	0.026109	0.025778	0.025448	0.025201	0.025004	0.024786	0.024569	0.024321	0.024041	0.023808	0.023605	0.023374
YI_53_3	0.040277	0.03977	0.039411	0.039116	0.038836	0.038548	0.038131	0.037672	0.037333	0.036976	0.036438	0.035879	0.035527	0.035271	0.03488	0.034435	0.034035	0.033621	0.033218	0.032836	0.032419	0.031954	0.031491	0.03109	0.030737	0.030375	0.03001	0.02965	0.02925	0.028848	0.028516	0.028205	0.027834	0.02743	0.027059	0.026729	0.026424	0.02615	0.025893	0.025652	0.025478	0.02533	0.02502	0.024507	0.024006	0.023712	0.023571	0.023394	0.023173
YI_56_1	0.03953	0.039206	0.03877	0.038341	0.037928	0.03753	0.037157	0.036756	0.036376	0.036029	0.035608	0.035137	0.03472	0.034329	0.033904	0.03344	0.032948	0.032475	0.032046	0.031636	0.031215	0.030792	0.030409	0.030088	0.029825	0.02958	0.029269	0.028852	0.028381	0.027931	0.027522	0.027159	0.026832	0.026497	0.026164	0.025837	0.025505	0.025225	0.025024	0.024834	0.024572	0.024272	0.024012	0.023789	0.023569	0.023332	0.023082	0.022828	0.022527
YI_56_2	0.039157	0.038927	0.038625	0.038196	0.037772	0.037317	0.036856	0.036577	0.036466	0.036247	0.035783	0.035228	0.034714	0.034269	0.033868	0.033402	0.032912	0.032573	0.032337	0.032016	0.031574	0.031116	0.030741	0.030409	0.030033	0.02964	0.029242	0.028808	0.028381	0.028039	0.027792	0.027543	0.027161	0.026657	0.026219	0.025908	0.025576	0.025212	0.024946	0.024761	0.02453	0.024247	0.023997	0.023805	0.023651	0.023479	0.023266	0.023012	0.022705
YI_56_3	0.039148	0.038692	0.038237	0.037932	0.037713	0.037486	0.037192	0.036871	0.036563	0.036161	0.035597	0.035004	0.034587	0.034315	0.034008	0.033605	0.033083	0.032477	0.031937	0.031537	0.031252	0.030998	0.030677	0.030295	0.029917	0.029536	0.029106	0.02866	0.028259	0.027875	0.027436	0.027036	0.026775	0.026459	0.025981	0.0256	0.025436	0.025225	0.024842	0.024513	0.024386	0.024297	0.024035	0.023679	0.023426	0.023235	0.023024	0.022808	0.022553
[truncated: 730 more columns]

## Sheet: S7
Table S7: FTIR spectra absorbances of YVGC13A strain under copper sulphate supplementation (C= 0 ppm copper sulphate; C1= 5 ppm; copper sulphate and C2= 7 ppm). Each culture was tested with three independent FTIR readings.
	3200	3198.07	3196.14	3194.21	3192.28	3190.35	3188.43	3186.5	3184.57	3182.64	3180.71	3178.78	3176.85	3174.92	3172.99	3171.06	3169.14	3167.21	3165.28	3163.35	3161.42	3159.49	3157.56	3155.63	3153.7	3151.77	3149.85	3147.92	3145.99	3144.06	3142.13	3140.2	3138.27	3136.34	3134.41	3132.48	3130.56	3128.63	3126.7	3124.77	3122.84	3120.91	3118.98	3117.05	3115.12	3113.19	3111.27	3109.34	3107.41
YVGC_P_ C_1	0.041283	0.040815	0.040324	0.039839	0.03937	0.038964	0.038568	0.038108	0.037653	0.037218	0.036713	0.036172	0.035686	0.035205	0.034676	0.034175	0.033727	0.033244	0.032715	0.032251	0.031889	0.031523	0.031091	0.030663	0.030296	0.02996	0.029548	0.028978	0.028349	0.027811	0.027374	0.027021	0.026704	0.026326	0.025887	0.025504	0.0252	0.024843	0.024425	0.0241	0.023891	0.023693	0.023445	0.023152	0.022816	0.022507	0.02229	0.022053	0.021732
YVGC_P_ C_2	0.039006	0.038628	0.038244	0.037891	0.037544	0.037145	0.036696	0.036181	0.035616	0.035095	0.034639	0.034162	0.03361	0.033089	0.032701	0.032359	0.03193	0.031435	0.030948	0.030479	0.030046	0.029679	0.029324	0.02887	0.028317	0.027781	0.027337	0.026943	0.026514	0.026065	0.025689	0.025379	0.024969	0.024453	0.02405	0.0238	0.023562	0.023281	0.022953	0.022589	0.022224	0.021899	0.021632	0.021408	0.021162	0.020882	0.020624	0.020365	0.020073
YVGC_P_ C_3	0.039215	0.038836	0.038517	0.038122	0.037623	0.037134	0.036696	0.036264	0.035796	0.035274	0.034729	0.034221	0.033735	0.033253	0.032825	0.032467	0.032118	0.031707	0.031188	0.030591	0.030005	0.029458	0.028972	0.028626	0.028401	0.028108	0.02764	0.027089	0.026584	0.026175	0.0258	0.025419	0.025068	0.024722	0.02434	0.023949	0.023541	0.023116	0.022779	0.02254	0.022279	0.021992	0.021735	0.021498	0.02123	0.020902	0.020588	0.020318	0.020022
YVGC_10_ C_1	0.040691	0.040285	0.039788	0.039335	0.038903	0.038406	0.037927	0.037491	0.037068	0.036667	0.036202	0.035649	0.035146	0.034758	0.034401	0.033973	0.033451	0.032886	0.032342	0.031835	0.031336	0.030882	0.030543	0.030227	0.029778	0.029254	0.028819	0.028432	0.02795	0.027423	0.026988	0.026644	0.026269	0.025812	0.025372	0.02504	0.02475	0.024371	0.023897	0.023516	0.023331	0.02318	0.022928	0.022593	0.02217	0.021752	0.021509	0.021327	0.02102
YVGC_10_ C_2	0.039808	0.039331	0.038914	0.038541	0.038181	0.037778	0.037336	0.036901	0.036457	0.035977	0.035506	0.035036	0.034507	0.033928	0.033333	0.032802	0.032427	0.032106	0.031677	0.03118	0.030673	0.030148	0.029703	0.029352	0.029001	0.028565	0.028008	0.027482	0.027083	0.026689	0.026259	0.025826	0.025352	0.024877	0.024491	0.024187	0.023883	0.023525	0.023169	0.022874	0.022591	0.022339	0.022142	0.021853	0.02142	0.020984	0.020642	0.020388	0.020145
YVGC_10_ C_3	0.039042	0.038647	0.038223	0.037778	0.037286	0.036817	0.036412	0.035999	0.03556	0.035084	0.034553	0.034009	0.033472	0.032959	0.032519	0.032121	0.031678	0.031174	0.030683	0.03025	0.0298	0.029257	0.028709	0.028318	0.028054	0.027724	0.02725	0.026758	0.026379	0.026043	0.025597	0.025119	0.024727	0.024333	0.023894	0.023536	0.023308	0.023067	0.022746	0.022434	0.022161	0.021875	0.021551	0.02123	0.02093	0.020631	0.020369	0.020156	0.019923
YVGC_49_ C_1	0.040837	0.040329	0.039826	0.039432	0.039136	0.038835	0.038468	0.038002	0.037471	0.036979	0.036603	0.036244	0.03574	0.035168	0.034672	0.034205	0.033678	0.033132	0.032652	0.032225	0.031837	0.031455	0.030997	0.0305	0.030048	0.029612	0.029136	0.028674	0.028296	0.02794	0.027561	0.027214	0.026868	0.026409	0.025888	0.025501	0.025268	0.024975	0.024566	0.024226	0.023984	0.023726	0.023458	0.023175	0.022825	0.022492	0.022287	0.0221	0.021795
YVGC_49_ C_2	0.040311	0.039859	0.0394	0.038964	0.038555	0.038068	0.037514	0.037095	0.036841	0.036527	0.036032	0.035428	0.034812	0.034252	0.033811	0.033473	0.033075	0.032532	0.031968	0.031525	0.031138	0.030627	0.030061	0.029637	0.029305	0.028963	0.028579	0.02811	0.027608	0.027207	0.026913	0.026572	0.026078	0.025532	0.025089	0.024773	0.024431	0.023927	0.023424	0.023194	0.023176	0.02305	0.022652	0.022136	0.021732	0.021461	0.021197	0.020923	0.020689
YVGC_49_ C_3	0.039498	0.03913	0.038672	0.038142	0.03764	0.037277	0.036989	0.036604	0.036135	0.035685	0.035184	0.034573	0.033974	0.033461	0.032989	0.032545	0.032096	0.031596	0.031077	0.030619	0.030223	0.029803	0.029391	0.029067	0.028737	0.028263	0.027678	0.027113	0.026633	0.026264	0.026001	0.02569	0.025207	0.024674	0.024254	0.023947	0.023635	0.023228	0.022823	0.022581	0.02241	0.022092	0.021673	0.021351	0.021095	0.020784	0.020458	0.020204	0.019986
YVGC_57_ C_1	0.039861	0.039355	0.03889	0.038447	0.038032	0.037645	0.037264	0.036829	0.036321	0.035841	0.035417	0.034945	0.034398	0.033824	0.033283	0.032844	0.032458	0.032045	0.031603	0.031118	0.030584	0.030093	0.02968	0.029293	0.028943	0.028545	0.028009	0.027511	0.027147	0.0268	0.026418	0.025984	0.025471	0.024996	0.024684	0.024438	0.024094	0.023649	0.023275	0.02303	0.02279	0.022524	0.02231	0.022124	0.021849	0.021518	0.021268	0.021046	0.020746
YVGC_57_ C_2	0.042821	0.042442	0.041965	0.041422	0.040994	0.040705	0.040289	0.039673	0.039111	0.038767	0.038474	0.038021	0.037433	0.036826	0.036236	0.035709	0.03531	0.035025	0.034693	0.03415	0.033506	0.032943	0.032495	0.032252	0.032158	0.031895	0.03143	0.030991	0.030602	0.030162	0.029668	0.029211	0.028825	0.028382	0.027849	0.027378	0.027012	0.026719	0.026505	0.026291	0.026071	0.025878	0.025657	0.025406	0.025124	0.024842	0.024667	0.024543	0.024277
YVGC_57_ C_3	0.040273	0.039752	0.039304	0.0389	0.038448	0.038044	0.037696	0.03728	0.036763	0.036219	0.035738	0.035291	0.034788	0.034248	0.033718	0.033223	0.032791	0.032387	0.031931	0.031454	0.03103	0.03066	0.030294	0.029879	0.029437	0.029012	0.028633	0.028229	0.027669	0.027065	0.026609	0.026272	0.02589	0.025365	0.024842	0.024478	0.024185	0.023849	0.023528	0.023303	0.023113	0.022874	0.022545	0.022164	0.021836	0.021571	0.021318	0.021046	0.02071
YVGC_64_ C_1	0.038224	0.03785	0.03745	0.037033	0.036591	0.036213	0.035913	0.035528	0.035052	0.034589	0.034077	0.033485	0.032938	0.032503	0.032078	0.031569	0.031058	0.030621	0.0302	0.029782	0.029403	0.029042	0.028694	0.028341	0.027907	0.027388	0.026876	0.0264	0.025913	0.02548	0.025147	0.024815	0.024423	0.023963	0.023448	0.023038	0.0228	0.022535	0.022178	0.021907	0.021755	0.021593	0.02134	0.021027	0.02075	0.020522	0.020274	0.020027	0.019802
YVGC_64_ C_2	0.038509	0.038037	0.037578	0.037122	0.036673	0.036164	0.035658	0.035243	0.034814	0.034308	0.033792	0.033292	0.032801	0.03236	0.031976	0.031587	0.031161	0.030712	0.030255	0.029804	0.029317	0.028787	0.028269	0.027835	0.027524	0.027208	0.026766	0.026234	0.02565	0.025123	0.024768	0.024496	0.024147	0.02373	0.023361	0.023069	0.022799	0.02252	0.022207	0.021843	0.021477	0.021166	0.020875	0.020577	0.020275	0.019987	0.019767	0.019562	0.019256
YVGC_64_ C_3	0.039204	0.038648	0.038237	0.03787	0.037484	0.037095	0.036696	0.036314	0.035889	0.035353	0.034802	0.034269	0.033685	0.033142	0.032675	0.03216	0.031617	0.031143	0.030717	0.030275	0.029791	0.029329	0.028961	0.028625	0.028194	0.027691	0.027237	0.02684	0.026405	0.025915	0.0255	0.025176	0.024805	0.024397	0.02404	0.023708	0.023329	0.022927	0.022601	0.022342	0.022084	0.021823	0.021526	0.021194	0.020882	0.020631	0.02046	0.020271	0.019938
YVGC_72_ C_1	0.039447	0.038997	0.038536	0.038086	0.037627	0.037188	0.036753	0.036268	0.035796	0.035389	0.035011	0.03457	0.034022	0.033477	0.033015	0.032582	0.032092	0.031551	0.031021	0.030557	0.030166	0.029798	0.029402	0.028976	0.028539	0.028099	0.027684	0.02729	0.026872	0.026428	0.026005	0.025626	0.025198	0.02465	0.024094	0.023697	0.023445	0.023143	0.022765	0.022485	0.022334	0.022192	0.021951	0.021598	0.021229	0.02093	0.02069	0.020441	0.020137
YVGC_72_ C_2	0.039234	0.038727	0.038313	0.037941	0.037537	0.037056	0.036531	0.036103	0.035742	0.035267	0.034699	0.034181	0.03375	0.033327	0.032838	0.03231	0.031836	0.031436	0.031003	0.030503	0.030005	0.029495	0.029007	0.028681	0.028453	0.028071	0.027495	0.026926	0.026467	0.026073	0.025748	0.025461	0.025078	0.024576	0.024037	0.023547	0.023194	0.022968	0.022757	0.022517	0.022277	0.021998	0.02165	0.021279	0.020917	0.020613	0.020393	0.020174	0.019884
YVGC_72_ C_3	0.041302	0.040938	0.040515	0.04002	0.039559	0.039135	0.038625	0.038056	0.037639	0.037425	0.03714	0.036593	0.036006	0.035558	0.035053	0.034394	0.03377	0.033309	0.0329	0.032432	0.031968	0.031503	0.030975	0.030492	0.030135	0.029766	0.0293	0.028858	0.028503	0.028132	0.027672	0.027177	0.026754	0.026422	0.026142	0.025885	0.025499	0.024845	0.02414	0.023701	0.023484	0.023341	0.023231	0.023104	0.022854	0.02245	0.022088	0.021893	0.021704
YVGC_94_ C_1	0.04003	0.039598	0.039166	0.038742	0.038302	0.037835	0.037321	0.036771	0.036264	0.03581	0.03537	0.03499	0.034641	0.034183	0.033621	0.033094	0.03267	0.032283	0.031818	0.031274	0.030743	0.03023	0.029724	0.029298	0.02896	0.028615	0.028215	0.027756	0.027283	0.026885	0.026555	0.026204	0.025728	0.025163	0.024699	0.024363	0.024063	0.023813	0.023614	0.023347	0.022959	0.022576	0.022276	0.022036	0.02179	0.021454	0.021119	0.02086	0.020536
YVGC_94_ C_2	0.039702	0.039265	0.038871	0.038414	0.03787	0.037356	0.03693	0.036488	0.03595	0.035389	0.034882	0.03441	0.033954	0.0335	0.033041	0.032617	0.032193	0.031719	0.031228	0.030724	0.030217	0.029744	0.029311	0.0289	0.028471	0.027997	0.027498	0.027023	0.026627	0.026313	0.025991	0.025608	0.025199	0.024767	0.024284	0.023786	0.023385	0.02308	0.022739	0.02235	0.022045	0.021853	0.021689	0.021466	0.021143	0.020811	0.020513	0.020175	0.019878
YVGC_94_ C_3	0.040678	0.040359	0.03999	0.039449	0.038851	0.038387	0.03804	0.037619	0.037085	0.036517	0.035958	0.035455	0.034978	0.034529	0.034177	0.033788	0.033262	0.032725	0.032229	0.031726	0.031221	0.030747	0.030325	0.029973	0.029683	0.029353	0.028879	0.028313	0.027768	0.027301	0.026957	0.026658	0.026241	0.025746	0.025302	0.024929	0.024586	0.024189	0.023762	0.023429	0.02316	0.022887	0.022622	0.022344	0.022033	0.021733	0.021521	0.021364	0.021113
YVGC_P_ C1_1	0.041446	0.041174	0.040712	0.040199	0.03965	0.03906	0.038636	0.038412	0.038071	0.037464	0.036889	0.036555	0.036258	0.035794	0.035232	0.034729	0.03431	0.033926	0.033519	0.032987	0.032438	0.032087	0.031798	0.031359	0.030832	0.030383	0.030095	0.029923	0.029706	0.029354	0.028952	0.028559	0.028141	0.027745	0.027412	0.027126	0.026915	0.026742	0.026465	0.026052	0.025633	0.025332	0.025164	0.025004	0.024744	0.024529	0.024468	0.024399	0.024219
YVGC_P_ C1_2	0.041212	0.040732	0.040339	0.039925	0.039423	0.039017	0.038677	0.038146	0.037527	0.037145	0.036948	0.036591	0.035999	0.035446	0.03505	0.03463	0.034125	0.03365	0.033194	0.03269	0.032127	0.031536	0.031065	0.030751	0.030394	0.029947	0.029612	0.029414	0.02924	0.029017	0.028624	0.028123	0.027694	0.027344	0.026988	0.02659	0.026225	0.025916	0.025658	0.025547	0.025549	0.025449	0.025136	0.024685	0.024242	0.023968	0.023963	0.024032	0.0239
YVGC_P_ C1_3	0.040128	0.039718	0.039457	0.039251	0.038942	0.038527	0.038101	0.037666	0.037181	0.036695	0.036229	0.035725	0.035219	0.034796	0.034403	0.033955	0.033453	0.032921	0.0324	0.03195	0.031615	0.031312	0.030879	0.030336	0.029883	0.029606	0.029382	0.029114	0.028877	0.028607	0.028139	0.027567	0.02707	0.026643	0.026248	0.025948	0.025716	0.02546	0.025195	0.024962	0.024777	0.024597	0.024373	0.024131	0.023891	0.023728	0.023701	0.023642	0.023377
YVGC_10_ C1_1	0.040376	0.039894	0.039578	0.039313	0.038933	0.038496	0.038053	0.037611	0.037146	0.036637	0.0361	0.035598	0.035247	0.035001	0.034632	0.034147	0.033774	0.033467	0.033019	0.032582	0.032293	0.031915	0.031374	0.030902	0.030635	0.03045	0.030139	0.029701	0.029267	0.028877	0.028562	0.028302	0.027936	0.027449	0.02707	0.026849	0.026522	0.026048	0.025733	0.025643	0.025573	0.025425	0.025202	0.024986	0.024819	0.024611	0.024399	0.024299	0.024232
YVGC_10_ C1_2	0.039653	0.039249	0.038641	0.038093	0.037719	0.037344	0.036909	0.036579	0.03634	0.036065	0.035744	0.035271	0.034667	0.034199	0.033862	0.033448	0.033026	0.032715	0.032359	0.031925	0.031561	0.031248	0.030888	0.030464	0.030064	0.029742	0.02941	0.028989	0.028522	0.028132	0.02781	0.027453	0.02706	0.026691	0.026399	0.026251	0.026226	0.026091	0.02573	0.025363	0.025165	0.025047	0.024874	0.024618	0.02428	0.023978	0.023901	0.023914	0.023729
YVGC_10_ C1_3	0.038205	0.037824	0.037375	0.037013	0.036725	0.036491	0.036223	0.035846	0.03533	0.034814	0.03444	0.034003	0.033406	0.032898	0.032595	0.032438	0.032294	0.032037	0.031645	0.031121	0.030609	0.030304	0.030114	0.029833	0.029416	0.028942	0.028528	0.028185	0.027828	0.027462	0.027101	0.026757	0.026442	0.026156	0.02597	0.02581	0.025489	0.025026	0.024702	0.02465	0.02459	0.024415	0.024332	0.024313	0.024103	0.023689	0.023399	0.023363	0.023408
YVGC_49_ C1_1	0.04145	0.041047	0.040531	0.039982	0.03955	0.039192	0.038863	0.038582	0.038211	0.037662	0.037133	0.036794	0.036455	0.035873	0.035179	0.034666	0.034352	0.034044	0.033667	0.033278	0.032927	0.03262	0.032262	0.031727	0.031075	0.030471	0.029991	0.029667	0.029438	0.029097	0.028672	0.028403	0.028229	0.027928	0.02745	0.026944	0.026588	0.026335	0.026045	0.025799	0.025724	0.025691	0.025557	0.025326	0.025025	0.024739	0.024511	0.024358	0.024262
YVGC_49_ C1_2	0.041056	0.040581	0.040113	0.039684	0.039253	0.038806	0.038383	0.037934	0.037395	0.036878	0.036456	0.03603	0.035542	0.035007	0.034512	0.03421	0.034004	0.033625	0.033007	0.032349	0.031882	0.031556	0.031221	0.03094	0.030679	0.0302	0.029518	0.02892	0.028514	0.02824	0.028039	0.027759	0.027341	0.026978	0.026712	0.026353	0.025925	0.025531	0.025128	0.02478	0.024635	0.024627	0.024541	0.024265	0.023905	0.023718	0.023744	0.02372	0.023486
YVGC_49_ C1_3	0.040529	0.040188	0.039859	0.039417	0.038851	0.038296	0.037921	0.037729	0.037482	0.037012	0.036384	0.035675	0.035031	0.034658	0.034469	0.034189	0.033707	0.03316	0.032655	0.032155	0.031738	0.031431	0.031046	0.030591	0.030222	0.029865	0.029488	0.029162	0.028754	0.028204	0.027716	0.027342	0.026954	0.026587	0.026311	0.026041	0.02572	0.025374	0.025015	0.024741	0.024657	0.024651	0.024562	0.024362	0.024082	0.023802	0.023613	0.02357	0.023588
YVGC_57_ C1_1	0.039529	0.039238	0.038892	0.038577	0.038338	0.038115	0.037733	0.037105	0.036408	0.035907	0.035527	0.035064	0.034662	0.034363	0.034	0.033638	0.033225	0.032569	0.031868	0.031391	0.031047	0.030762	0.030597	0.030484	0.030326	0.030043	0.029569	0.02898	0.02842	0.028045	0.027841	0.027547	0.027164	0.026911	0.026679	0.026311	0.02593	0.025639	0.025475	0.025449	0.025392	0.025114	0.024717	0.024439	0.024244	0.023982	0.023782	0.023727	0.023696
YVGC_57_ C1_2	0.040107	0.039652	0.039284	0.03892	0.038449	0.037962	0.037561	0.037201	0.03683	0.03638	0.035754	0.035053	0.0346	0.034443	0.034212	0.033747	0.03326	0.032846	0.03238	0.031802	0.031297	0.030975	0.030631	0.03019	0.029809	0.029496	0.029157	0.028774	0.028415	0.028089	0.02771	0.027336	0.026971	0.026473	0.026023	0.025846	0.02573	0.025493	0.025227	0.024974	0.024714	0.024461	0.024245	0.02411	0.023983	0.023837	0.023724	0.023467	0.023053
YVGC_57_ C1_3	0.038926	0.038546	0.038032	0.037702	0.037523	0.037166	0.036601	0.036027	0.035538	0.035097	0.034712	0.034508	0.034492	0.034281	0.033683	0.03309	0.032697	0.032314	0.031892	0.031497	0.031167	0.030784	0.030226	0.029722	0.02946	0.029269	0.028909	0.028341	0.027903	0.027801	0.02775	0.027587	0.027238	0.026586	0.025921	0.02559	0.025421	0.025174	0.024869	0.024553	0.024378	0.024379	0.024289	0.024125	0.024033	0.02387	0.023605	0.023378	0.023177
YVGC_64_ C1_1	0.039025	0.038682	0.03807	0.037532	0.037194	0.036935	0.036737	0.036551	0.036295	0.035925	0.035423	0.034844	0.034279	0.033748	0.033318	0.033058	0.032905	0.032727	0.032342	0.031705	0.031132	0.030893	0.030685	0.030159	0.029535	0.029055	0.028636	0.028183	0.027802	0.027698	0.027821	0.027855	0.027551	0.026944	0.026239	0.025707	0.025517	0.025416	0.025205	0.025086	0.025156	0.025239	0.025167	0.024937	0.024702	0.024485	0.024225	0.02399	0.02378
YVGC_64_ C1_2	0.039781	0.03936	0.038981	0.038573	0.038116	0.037623	0.037156	0.036722	0.036227	0.035682	0.035188	0.034753	0.034325	0.033898	0.033476	0.033048	0.03258	0.032095	0.031663	0.03122	0.030717	0.030256	0.029853	0.029461	0.029101	0.028744	0.028364	0.027999	0.027557	0.027032	0.026605	0.026283	0.025963	0.025625	0.025304	0.025061	0.024863	0.024591	0.024249	0.023991	0.023902	0.023809	0.023516	0.023144	0.022889	0.022728	0.022603	0.022485	0.022369
YVGC_64_ C1_3	0.039544	0.039294	0.038947	0.038514	0.038008	0.037498	0.037028	0.03656	0.036133	0.035757	0.035362	0.03505	0.034862	0.034573	0.034106	0.033572	0.033053	0.032605	0.032138	0.031548	0.031052	0.030886	0.030874	0.030693	0.030283	0.029827	0.029392	0.028855	0.028331	0.028056	0.027955	0.027822	0.027526	0.027061	0.026573	0.026233	0.025963	0.025587	0.025224	0.025015	0.024891	0.024814	0.024722	0.024515	0.024271	0.024222	0.024371	0.024387	0.024044
YVGC_72_ C1_1	0.040823	0.040395	0.039896	0.0394	0.038868	0.038467	0.038195	0.037794	0.03733	0.036954	0.036583	0.036151	0.035698	0.0352	0.03458	0.034031	0.033725	0.033451	0.033066	0.032648	0.032202	0.031804	0.031515	0.031166	0.030689	0.030182	0.029727	0.029345	0.02893	0.02852	0.028307	0.028193	0.027921	0.027475	0.02699	0.026542	0.026162	0.02585	0.0256	0.025451	0.025396	0.025304	0.025095	0.024828	0.024549	0.024305	0.024149	0.023987	0.02373
YVGC_72_ C1_2	0.039441	0.039342	0.039093	0.038731	0.03838	0.038041	0.037728	0.03737	0.036895	0.036374	0.035873	0.03541	0.03502	0.034681	0.034282	0.03371	0.033055	0.032528	0.032098	0.031639	0.031147	0.030639	0.030309	0.030258	0.030159	0.029827	0.029425	0.02905	0.028689	0.028369	0.028093	0.02782	0.027582	0.027385	0.027119	0.026763	0.026403	0.026052	0.025652	0.025204	0.024842	0.02468	0.024585	0.024355	0.024059	0.023913	0.023997	0.024123	0.024001
YVGC_72_ C1_3	0.03927	0.038877	0.03854	0.038231	0.037942	0.037562	0.036995	0.036553	0.0364	0.036172	0.035637	0.034915	0.034205	0.03374	0.033534	0.033311	0.032963	0.032517	0.031959	0.031462	0.031159	0.030857	0.030485	0.030249	0.03006	0.029698	0.029204	0.02864	0.028128	0.027724	0.027345	0.027028	0.026735	0.026365	0.026144	0.026249	0.026275	0.025947	0.025624	0.025507	0.025391	0.025155	0.024761	0.024323	0.024106	0.024045	0.023977	0.02393	0.023786
YVGC_94_ C1_1	0.039873	0.039595	0.039103	0.038629	0.038299	0.037974	0.037608	0.03721	0.036766	0.036344	0.036036	0.035705	0.035265	0.034885	0.034478	0.033937	0.033489	0.033238	0.032985	0.03256	0.03206	0.031596	0.031121	0.030713	0.030502	0.030296	0.029852	0.029288	0.028823	0.028497	0.028246	0.027984	0.027624	0.027135	0.026648	0.026379	0.026295	0.026094	0.025691	0.025387	0.025389	0.02551	0.025464	0.025206	0.024851	0.024498	0.024244	0.024093	0.023979
YVGC_94_ C1_2	0.040674	0.040127	0.039673	0.039297	0.038952	0.038608	0.038238	0.037862	0.03754	0.03719	0.036682	0.036115	0.035647	0.035361	0.035209	0.034908	0.034314	0.033674	0.03317	0.032798	0.032562	0.032337	0.031995	0.031629	0.031314	0.031009	0.030681	0.030278	0.02976	0.029248	0.02894	0.02878	0.028531	0.028188	0.02782	0.027403	0.026972	0.026526	0.026104	0.025847	0.025807	0.02595	0.02607	0.025863	0.025434	0.025162	0.025103	0.02509	0.025002
YVGC_94_ C1_3	0.039495	0.039484	0.039147	0.03868	0.03829	0.037885	0.037529	0.037273	0.037	0.036651	0.036246	0.035739	0.035082	0.034441	0.034007	0.033722	0.033427	0.033091	0.032725	0.032334	0.032023	0.031774	0.031426	0.03104	0.030809	0.030699	0.030551	0.030237	0.02971	0.029207	0.02892	0.028649	0.028205	0.027695	0.027352	0.027221	0.027182	0.027128	0.026963	0.026712	0.02645	0.026132	0.025764	0.025506	0.025474	0.025555	0.025485	0.025241	0.025083
YVGC_10_C2_1	0.038041	0.038118	0.038233	0.037927	0.037382	0.037013	0.036726	0.036353	0.03592	0.035366	0.034878	0.034664	0.034401	0.033911	0.033556	0.033509	0.033382	0.03281	0.031928	0.031145	0.030738	0.030576	0.030435	0.030313	0.030037	0.029492	0.029036	0.02882	0.028536	0.0281	0.027775	0.027594	0.027194	0.026586	0.026251	0.026197	0.026007	0.025595	0.025292	0.025205	0.025102	0.025049	0.024975	0.024528	0.023933	0.023703	0.023895	0.024008	0.023692
YVGC_10_C2_2	0.038271	0.038208	0.037838	0.037278	0.036787	0.03637	0.035987	0.035749	0.035561	0.035191	0.0349	0.03487	0.034562	0.033751	0.032935	0.032478	0.032329	0.032219	0.031935	0.031478	0.030967	0.030629	0.030474	0.030092	0.029367	0.028753	0.02845	0.028133	0.027727	0.027391	0.026998	0.026533	0.026153	0.025879	0.025725	0.025631	0.025594	0.025711	0.025813	0.025726	0.025532	0.025255	0.024861	0.024372	0.023748	0.023194	0.023184	0.023512	0.023448
YVGC_10_C2_3	0.038156	0.038163	0.0380355	0.0376025	0.0370845	0.0366915	0.0363565	0.036051	0.0357405	0.0352785	0.034889	0.034767	0.0344815	0.033831	0.0332455	0.0329935	0.0328555	0.0325145	0.0319315	0.0313115	0.0308525	0.0306025	0.0304545	0.0302025	0.029702	0.0291225	0.028743	0.0284765	0.0281315	0.0277455	0.0273865	0.0270635	0.0266735	0.0262325	0.025988	0.025914	0.0258005	0.025653	0.0255525	0.0254655	0.025317	0.025152	0.024918	0.02445	0.0238405	0.0234485	0.0235395	0.02376	0.02357
YVGC_49_C2_1	0.03873	0.038349	0.03788	0.037578	0.03736	0.037106	0.036833	0.036491	0.036139	0.035762	0.035311	0.034951	0.034682	0.034225	0.033535	0.032947	0.032683	0.032568	0.032363	0.031979	0.031317	0.030645	0.030362	0.030191	0.029888	0.029628	0.029311	0.028805	0.0283	0.027971	0.027837	0.027783	0.027615	0.027277	0.026874	0.026519	0.026221	0.025877	0.025475	0.025202	0.025256	0.025409	0.025269	0.024952	0.024596	0.024191	0.023975	0.023944	0.023742
YVGC_49_C2_2	0.038767	0.038666	0.038609	0.038245	0.037611	0.037017	0.036647	0.036441	0.036241	0.035998	0.035642	0.035098	0.034578	0.034312	0.034191	0.033901	0.033286	0.032584	0.032096	0.031823	0.031631	0.031467	0.031236	0.03081	0.030382	0.030192	0.029988	0.029556	0.029142	0.028816	0.028352	0.027902	0.027764	0.027712	0.027443	0.026998	0.0265	0.026112	0.025959	0.025975	0.025954	0.025717	0.025451	0.02538	0.025287	0.02502	0.024715	0.024429	0.024179
YVGC_49_C2_3	0.038213	0.037841	0.037467	0.037241	0.037093	0.036827	0.036412	0.035887	0.035405	0.0351	0.034845	0.034381	0.033746	0.033262	0.032927	0.032587	0.032191	0.031699	0.031297	0.031098	0.030797	0.030338	0.030107	0.030068	0.029829	0.029401	0.028964	0.02854	0.028192	0.028023	0.028065	0.028101	0.027738	0.027042	0.026377	0.025814	0.02553	0.025627	0.025629	0.025369	0.025244	0.025198	0.024938	0.024584	0.024339	0.024275	0.02427	0.024214	0.024139
YVGC_57_C2_1	0.038526	0.038222	0.037746	0.037467	0.037405	0.037248	0.036767	0.036114	0.035748	0.035587	0.035201	0.034722	0.034361	0.033999	0.033669	0.03344	0.033137	0.032645	0.032044	0.031493	0.031103	0.030794	0.030526	0.030369	0.03017	0.029752	0.029361	0.029266	0.029264	0.029062	0.028629	0.028175	0.02781	0.027305	0.026688	0.026375	0.026345	0.026218	0.02591	0.025574	0.025313	0.025157	0.025179	0.025295	0.025032	0.024379	0.02397	0.023856	0.023639
YVGC_57_C2_2	0.039017	0.038596	0.038147	0.037828	0.03753	0.037252	0.037023	0.036758	0.036418	0.036021	0.035659	0.035348	0.035166	0.035115	0.034796	0.03406	0.033324	0.032893	0.032545	0.031976	0.031321	0.030932	0.03091	0.030994	0.03084	0.030318	0.02962	0.0291	0.028882	0.028817	0.02872	0.028426	0.027903	0.027359	0.02697	0.026704	0.026502	0.026273	0.025981	0.025721	0.025537	0.025462	0.025567	0.025716	0.025625	0.02532	0.025018	0.024744	0.024451
YVGC_57_C2_3	0.037162	0.03665	0.035967	0.035715	0.03573	0.03557	0.035463	0.035364	0.034968	0.034495	0.034136	0.03369	0.033099	0.03264	0.032385	0.032122	0.03174	0.031301	0.030854	0.03045	0.030288	0.030291	0.030044	0.029487	0.02898	0.028777	0.02879	0.028735	0.028382	0.027972	0.027828	0.027593	0.027068	0.02669	0.026578	0.026466	0.026193	0.02583	0.025471	0.024997	0.024573	0.024588	0.024798	0.024649	0.024032	0.023433	0.023421	0.023786	0.023771
YVGC_64_C2_1	0.038191	0.037633	0.037429	0.037302	0.036914	0.036626	0.036777	0.036921	0.036535	0.035792	0.035136	0.034683	0.034373	0.034062	0.033564	0.033046	0.032698	0.032308	0.031861	0.031614	0.031436	0.031022	0.0305	0.030155	0.029883	0.029483	0.029022	0.02862	0.028333	0.028109	0.027788	0.027387	0.027068	0.0268	0.026436	0.026178	0.02621	0.026098	0.025491	0.024758	0.024395	0.024418	0.024592	0.024765	0.024801	0.024586	0.024214	0.023806	0.023388
YVGC_64_C2_2	0.038731	0.03828	0.037958	0.038025	0.038273	0.038124	0.037454	0.036585	0.035995	0.035865	0.035785	0.035506	0.035055	0.034367	0.033734	0.033511	0.033483	0.03333	0.033005	0.03265	0.032406	0.03218	0.031784	0.031228	0.030765	0.030405	0.029831	0.029067	0.028449	0.02813	0.027994	0.027746	0.027291	0.026821	0.026438	0.026097	0.025761	0.025456	0.025309	0.025413	0.025568	0.025487	0.025163	0.024765	0.024389	0.024031	0.023697	0.02345	0.023299
YVGC_64_C2_3	0.038461	0.0379565	0.0376935	0.0376635	0.0375935	0.037375	0.0371155	0.036753	0.036265	0.0358285	0.0354605	0.0350945	0.034714	0.0342145	0.033649	0.0332785	0.0330905	0.032819	0.032433	0.032132	0.031921	0.031601	0.031142	0.0306915	0.030324	0.029944	0.0294265	0.0288435	0.028391	0.0281195	0.027891	0.0275665	0.0271795	0.0268105	0.026437	0.0261375	0.0259855	0.025777	0.0254	0.0250855	0.0249815	0.0249525	0.0248775	0.024765	0.024595	0.0243085	0.0239555	0.023628	0.0233435
YVGC_72_C2_1	0.038816	0.038364	0.0381	0.038294	0.038373	0.037959	0.037454	0.037126	0.036714	0.03607	0.035529	0.035333	0.035246	0.034986	0.034597	0.034215	0.033784	0.033266	0.032739	0.032276	0.031976	0.031677	0.031182	0.030716	0.030374	0.030004	0.029661	0.029439	0.029209	0.028819	0.028428	0.028172	0.027904	0.027661	0.027529	0.027321	0.027035	0.026845	0.026634	0.02629	0.026008	0.025893	0.025836	0.025698	0.02541	0.025131	0.025018	0.025007	0.024975
YVGC_72_C2_2	0.039027	0.038494	0.038055	0.037716	0.037537	0.037334	0.036984	0.036618	0.036165	0.035662	0.035408	0.035293	0.035042	0.034727	0.034425	0.033973	0.033366	0.032917	0.032791	0.032726	0.032396	0.031844	0.031261	0.03077	0.030492	0.030318	0.029948	0.029275	0.028606	0.028315	0.02839	0.0284	0.027974	0.02743	0.027079	0.026685	0.026244	0.025964	0.025974	0.026237	0.026345	0.026011	0.02553	0.025252	0.025079	0.024804	0.024527	0.024476	0.024616
YVGC_72_C2_3	0.0389215	0.038429	0.0380775	0.038005	0.037955	0.0376465	0.037219	0.036872	0.0364395	0.035866	0.0354685	0.035313	0.035144	0.0348565	0.034511	0.034094	0.033575	0.0330915	0.032765	0.032501	0.032186	0.0317605	0.0312215	0.030743	0.030433	0.030161	0.0298045	0.029357	0.0289075	0.028567	0.028409	0.028286	0.027939	0.0275455	0.027304	0.027003	0.0266395	0.0264045	0.026304	0.0262635	0.0261765	0.025952	0.025683	0.025475	0.0252445	0.0249675	0.0247725	0.0247415	0.0247955
YVGC_94_C2_1	0.039851	0.03941	0.038997	0.03874	0.038488	0.037944	0.037193	0.036601	0.036275	0.036109	0.03595	0.035583	0.035027	0.03449	0.034035	0.033732	0.033601	0.033519	0.033331	0.032939	0.032382	0.031882	0.031674	0.031546	0.031074	0.030281	0.029587	0.029281	0.029058	0.028606	0.028202	0.028094	0.027984	0.0276	0.02711	0.026727	0.026563	0.026532	0.026313	0.025906	0.025553	0.025385	0.025463	0.025516	0.025138	0.02447	0.024006	0.023969	0.024119
YVGC_94_C2_2	0.039441	0.038945	0.038223	0.037556	0.037182	0.036988	0.036702	0.036152	0.035548	0.035319	0.035336	0.035188	0.034836	0.034455	0.034207	0.033998	0.033545	0.032896	0.032309	0.031814	0.031439	0.031375	0.031482	0.031346	0.030949	0.030486	0.030045	0.029723	0.029562	0.029375	0.028949	0.028449	0.028065	0.027684	0.027355	0.02719	0.026962	0.026594	0.026262	0.026004	0.025835	0.025717	0.025538	0.025313	0.025033	0.024712	0.024467	0.024337	0.024298
YVGC_94_C2_3	0.039646	0.0391775	0.03861	0.038148	0.037835	0.037466	0.0369475	0.0363765	0.0359115	0.035714	0.035643	0.0353855	0.0349315	0.0344725	0.034121	0.033865	0.033573	0.0332075	0.03282	0.0323765	0.0319105	0.0316285	0.031578	0.031446	0.0310115	0.0303835	0.029816	0.029502	0.02931	0.0289905	0.0285755	0.0282715	0.0280245	0.027642	0.0272325	0.0269585	0.0267625	0.026563	0.0262875	0.025955	0.025694	0.025551	0.0255005	0.0254145	0.0250855	0.024591	0.0242365	0.024153	0.0242085
YVGC_P_C2_1	0.039719	0.039407	0.039331	0.039102	0.038681	0.038281	0.037921	0.037412	0.036856	0.036572	0.036411	0.036082	0.035724	0.035478	0.035111	0.034606	0.034176	0.033706	0.03318	0.032801	0.032551	0.032293	0.032009	0.031782	0.031532	0.031168	0.030832	0.030502	0.030082	0.029724	0.02949	0.029255	0.028941	0.028542	0.028083	0.027641	0.027262	0.026938	0.026717	0.026553	0.026385	0.026281	0.026111	0.02574	0.025369	0.025209	0.025181	0.025117	0.025024
YVGC_P_C2_2	0.038935	0.0385	0.03827	0.037983	0.037639	0.037435	0.03725	0.036894	0.03653	0.036242	0.035898	0.035447	0.034854	0.034196	0.033741	0.033488	0.03324	0.03305	0.032841	0.032443	0.032028	0.031668	0.031278	0.030903	0.030499	0.030043	0.029721	0.029517	0.029174	0.028727	0.028406	0.028193	0.027925	0.027554	0.027198	0.026967	0.02674	0.026445	0.026167	0.025851	0.025518	0.02541	0.025517	0.025542	0.025369	0.025103	0.024845	0.024617	0.024347
YVGC_P_C2_3	0.039153	0.038861	0.038722	0.038566	0.038383	0.03816	0.037763	0.03728	0.036982	0.036754	0.036307	0.035793	0.035482	0.0351	0.03439	0.033733	0.03343	0.033288	0.033131	0.032905	0.03244	0.031789	0.031372	0.031228	0.030992	0.030591	0.030151	0.029723	0.029398	0.029201	0.028979	0.028625	0.028186	0.027837	0.027665	0.027513	0.027283	0.027006	0.026752	0.026583	0.026417	0.026153	0.025791	0.025475	0.025349	0.02525	0.025017	0.024784	0.024578
[truncated: 730 more columns]

## Sheet: S8
Table S8: FTIR spectra absorbances of TC1517 strain under glucose supplementation (C= 0% glucose; C1= 25% glucose and C2= 30% glucose). Each culture was tested with three independent FTIR readings.
	3200	3198.07	3196.14	3194.21	3192.28	3190.35	3188.43	3186.5	3184.57	3182.64	3180.71	3178.78	3176.85	3174.92	3172.99	3171.06	3169.14	3167.21	3165.28	3163.35	3161.42	3159.49	3157.56	3155.63	3153.7	3151.77	3149.85	3147.92	3145.99	3144.06	3142.13	3140.2	3138.27	3136.34	3134.41	3132.48	3130.56	3128.63	3126.7	3124.77	3122.84	3120.91	3118.98	3117.05	3115.12	3113.19	3111.27	3109.34	3107.41
TC_P_ C_1	0.04366	0.043286	0.042974	0.042677	0.042423	0.042214	0.041877	0.041314	0.040698	0.040211	0.039902	0.039733	0.039543	0.039179	0.038668	0.038151	0.037673	0.037208	0.036757	0.036317	0.035867	0.035412	0.035001	0.034584	0.034109	0.033675	0.033313	0.032971	0.032683	0.032462	0.032249	0.03197	0.031552	0.030987	0.030435	0.030086	0.029879	0.029602	0.029251	0.028965	0.028759	0.02859	0.028427	0.028183	0.027755	0.027259	0.026944	0.026807	0.026645
TC_P_ C_2	0.04474	0.044342	0.044016	0.043892	0.043669	0.0432	0.042692	0.0422	0.041723	0.04134	0.040969	0.040472	0.039926	0.039584	0.039439	0.039179	0.038721	0.038306	0.037962	0.037482	0.036949	0.036598	0.036402	0.03623	0.035992	0.035575	0.034987	0.034415	0.033966	0.033546	0.033105	0.032706	0.032323	0.031939	0.031648	0.03141	0.031046	0.030541	0.030134	0.029962	0.02986	0.029701	0.029548	0.029393	0.029094	0.028657	0.028271	0.027956	0.027623
TC_P_ C_3	0.044172	0.043739	0.043298	0.042943	0.042714	0.04247	0.042133	0.041707	0.041229	0.04083	0.040482	0.040069	0.039653	0.039267	0.038802	0.038251	0.037734	0.037324	0.036984	0.036663	0.036352	0.036003	0.035605	0.035182	0.0347	0.034211	0.033743	0.033281	0.032928	0.032658	0.032338	0.032047	0.031807	0.031417	0.030907	0.030502	0.03018	0.029866	0.029582	0.029294	0.029029	0.028847	0.028638	0.028304	0.027932	0.027603	0.027306	0.026995	0.026727
TC_9_ C_1	0.043161	0.042669	0.042272	0.041984	0.041655	0.041254	0.040905	0.040578	0.040112	0.039582	0.039185	0.038884	0.038513	0.038054	0.037582	0.037139	0.036775	0.036482	0.036151	0.035739	0.03532	0.034941	0.034582	0.03419	0.033748	0.033303	0.032907	0.032551	0.032164	0.031768	0.03143	0.031084	0.030705	0.03032	0.029873	0.029441	0.029144	0.028837	0.028432	0.028059	0.027795	0.027589	0.027381	0.027203	0.027026	0.02678	0.026545	0.026288	0.025912
TC_9_ C_2	0.043885	0.043414	0.043011	0.042756	0.042489	0.042136	0.041742	0.041365	0.040979	0.040551	0.040092	0.039558	0.039076	0.038748	0.038336	0.037789	0.037371	0.03709	0.036736	0.036296	0.035832	0.03534	0.034878	0.034479	0.03409	0.033708	0.033349	0.032944	0.03243	0.031887	0.03146	0.031137	0.030809	0.030502	0.030252	0.029999	0.029678	0.029228	0.028779	0.028482	0.028188	0.027823	0.027511	0.027234	0.026967	0.02676	0.026512	0.026178	0.025868
TC_9_ C_3	0.043466	0.043149	0.042805	0.042416	0.041971	0.041501	0.041048	0.040613	0.040209	0.039838	0.039465	0.039062	0.038649	0.03828	0.037885	0.037413	0.036965	0.036576	0.036173	0.035699	0.03515	0.034606	0.034209	0.033958	0.033632	0.033126	0.032642	0.03232	0.032046	0.031709	0.031365	0.031066	0.030721	0.030238	0.029699	0.029298	0.029086	0.028845	0.028486	0.028177	0.027925	0.027648	0.027394	0.027124	0.026786	0.02652	0.026371	0.02617	0.025843
TC_22_ C_1	0.042527	0.042066	0.041604	0.04123	0.040843	0.040402	0.039974	0.039588	0.039234	0.038874	0.038429	0.037858	0.037283	0.036868	0.036557	0.036176	0.035686	0.035236	0.034955	0.034706	0.034296	0.033826	0.033458	0.033136	0.032716	0.03214	0.031507	0.030956	0.030549	0.030276	0.030016	0.02965	0.029178	0.0287	0.028296	0.027945	0.027601	0.027229	0.026858	0.026589	0.026435	0.026303	0.026085	0.025747	0.025342	0.024969	0.024696	0.024475	0.024232
TC_22_ C_2	0.042441	0.042157	0.041913	0.041588	0.041183	0.040789	0.040377	0.039862	0.03934	0.038952	0.038585	0.03809	0.037506	0.036957	0.036534	0.036199	0.035863	0.035487	0.035004	0.034423	0.033878	0.033402	0.032967	0.032577	0.032179	0.031763	0.03137	0.03097	0.030626	0.030435	0.030213	0.029716	0.029063	0.028584	0.028291	0.027959	0.02758	0.027156	0.026673	0.026328	0.026177	0.026069	0.025921	0.025702	0.025369	0.024952	0.024595	0.024347	0.024126
TC_22_ C_3	0.042043	0.041586	0.041161	0.040837	0.040502	0.04009	0.039588	0.038998	0.038473	0.038066	0.037611	0.037099	0.036705	0.036409	0.036023	0.035536	0.035053	0.034593	0.03411	0.033629	0.033232	0.032841	0.032391	0.032023	0.03171	0.031256	0.03072	0.030307	0.030007	0.029693	0.029322	0.028896	0.028419	0.027956	0.027592	0.027308	0.027039	0.026707	0.026296	0.02592	0.025615	0.025347	0.025115	0.024838	0.024532	0.024341	0.02421	0.023942	0.02356
TC_23_ C_1	0.043037	0.042846	0.042507	0.042074	0.04169	0.041278	0.04075	0.040237	0.0399	0.039692	0.039383	0.038945	0.038542	0.038085	0.037531	0.037112	0.036819	0.03646	0.036023	0.035558	0.035089	0.034643	0.034226	0.033826	0.033441	0.033042	0.03258	0.032074	0.031593	0.031208	0.030891	0.030499	0.030013	0.029549	0.02917	0.028948	0.02886	0.028683	0.028372	0.028044	0.027699	0.027371	0.027119	0.026839	0.026404	0.025936	0.025635	0.025439	0.025235
TC_23_ C_2	0.042443	0.04211	0.041834	0.041614	0.041348	0.040954	0.040497	0.040032	0.039528	0.03904	0.038656	0.038304	0.037873	0.037382	0.036895	0.036455	0.036024	0.035556	0.035085	0.034653	0.034231	0.033801	0.033435	0.033107	0.032747	0.032368	0.031903	0.031348	0.030845	0.030424	0.030109	0.029936	0.029704	0.029285	0.028867	0.028544	0.028138	0.02764	0.027283	0.027082	0.02689	0.026689	0.026435	0.02606	0.025584	0.025151	0.024958	0.024938	0.024854
TC2_3_ C_3	0.043071	0.042655	0.04232	0.041985	0.041559	0.041116	0.04066	0.040117	0.039611	0.039275	0.038956	0.038528	0.038079	0.037649	0.03724	0.036873	0.036487	0.036002	0.03545	0.034944	0.034523	0.034093	0.033626	0.033215	0.032838	0.032403	0.031933	0.031454	0.030948	0.030484	0.030167	0.029949	0.029622	0.029092	0.028482	0.028	0.027688	0.027367	0.026957	0.026639	0.026521	0.026426	0.026218	0.026004	0.025754	0.025356	0.02501	0.024828	0.024567
TC_44_ C_1	0.043953	0.043725	0.043366	0.042907	0.04252	0.042194	0.041832	0.04147	0.041162	0.040884	0.040565	0.040152	0.039643	0.039114	0.03873	0.03847	0.038102	0.037661	0.037255	0.03674	0.036148	0.035671	0.035265	0.034911	0.034697	0.034427	0.033928	0.033364	0.032879	0.032525	0.032343	0.032159	0.031762	0.031212	0.030718	0.030358	0.030015	0.029603	0.029224	0.028932	0.028711	0.028587	0.028499	0.028375	0.028125	0.027756	0.027448	0.027138	0.026708
TC_44_ C_2	0.043645	0.04323	0.042733	0.042297	0.041982	0.041697	0.041392	0.041086	0.040748	0.040377	0.040009	0.039624	0.039206	0.03878	0.038379	0.03803	0.037662	0.037247	0.036887	0.036501	0.035935	0.035293	0.034793	0.034499	0.034275	0.033972	0.033599	0.033179	0.032724	0.032357	0.032061	0.031726	0.0314	0.031054	0.030623	0.030227	0.029888	0.02952	0.029166	0.028875	0.028654	0.028474	0.028261	0.028018	0.02775	0.027474	0.027265	0.027061	0.026778
TC_44_ C_3	0.04362	0.043114	0.042718	0.042507	0.04231	0.041998	0.041539	0.041077	0.04079	0.040567	0.040238	0.039808	0.03935	0.038978	0.038629	0.038132	0.03757	0.037121	0.036776	0.036398	0.035997	0.035692	0.035368	0.034887	0.034388	0.033972	0.033546	0.033095	0.032709	0.032401	0.032112	0.031768	0.031401	0.031061	0.030632	0.030147	0.029851	0.029662	0.02934	0.02902	0.028845	0.028603	0.028233	0.027909	0.027596	0.027227	0.026917	0.026682	0.026457
TC_52_ C_1	0.042537	0.042115	0.041722	0.041383	0.041085	0.040696	0.040173	0.03968	0.039319	0.038959	0.038488	0.037963	0.037494	0.037165	0.036876	0.036408	0.035782	0.035256	0.034918	0.034612	0.034197	0.03369	0.033288	0.033063	0.032788	0.03229	0.031679	0.031172	0.030802	0.030495	0.03024	0.029941	0.029486	0.028937	0.028441	0.028113	0.027917	0.027712	0.027437	0.027077	0.02671	0.026502	0.026397	0.026186	0.025834	0.02547	0.02518	0.0249	0.024565
TC_52_ C_2	0.04522	0.044957	0.044504	0.04392	0.04344	0.043141	0.042854	0.042465	0.042128	0.041929	0.041692	0.041369	0.041044	0.040625	0.040116	0.039688	0.039319	0.038855	0.038268	0.037729	0.037342	0.037013	0.036709	0.036472	0.036217	0.035782	0.035164	0.03454	0.034135	0.034031	0.033963	0.033656	0.033195	0.032746	0.032317	0.031979	0.031763	0.031464	0.031088	0.030886	0.030843	0.030756	0.030537	0.030134	0.029595	0.029179	0.028988	0.028888	0.02878
TC_52_ C_3	0.044118	0.043773	0.043544	0.043221	0.042638	0.04205	0.041701	0.041413	0.041034	0.040692	0.040418	0.040065	0.039575	0.039063	0.038701	0.03845	0.038062	0.037542	0.037064	0.036562	0.036023	0.035581	0.035245	0.034971	0.034643	0.034126	0.033577	0.033195	0.032913	0.032656	0.0324	0.032047	0.031592	0.031164	0.030785	0.030427	0.030097	0.029732	0.029339	0.028979	0.028649	0.028395	0.028195	0.027939	0.027632	0.027337	0.027066	0.026804	0.026542
TC_55_ C_1	0.044159	0.043734	0.043298	0.042884	0.042548	0.042199	0.041814	0.041423	0.040995	0.040555	0.04016	0.039787	0.039406	0.039028	0.038698	0.038397	0.038022	0.037545	0.037024	0.036586	0.036319	0.036011	0.035486	0.034966	0.034573	0.034125	0.03361	0.033154	0.032755	0.0324	0.032096	0.031794	0.031445	0.031017	0.030498	0.030014	0.029708	0.029467	0.029152	0.028821	0.028585	0.028488	0.028425	0.028219	0.02784	0.027431	0.0271	0.026828	0.026578
TC_55_ C_2	0.044149	0.043946	0.043504	0.042945	0.042526	0.042219	0.041898	0.04148	0.040928	0.040436	0.040178	0.039941	0.039488	0.038951	0.038489	0.038067	0.037713	0.037463	0.037161	0.03668	0.036117	0.035651	0.035352	0.035056	0.034624	0.034145	0.033691	0.033251	0.032876	0.032615	0.032401	0.032141	0.031805	0.03141	0.031	0.03057	0.030116	0.029688	0.029357	0.02913	0.028897	0.028616	0.028316	0.028	0.027712	0.02749	0.027272	0.026916	0.026478
TC_55_ C_3	0.042658	0.042222	0.041864	0.041576	0.041271	0.040953	0.040612	0.040198	0.039677	0.039107	0.038623	0.038268	0.037986	0.037665	0.03726	0.036827	0.036349	0.03584	0.035369	0.034843	0.034222	0.033688	0.033345	0.033077	0.03271	0.032241	0.031857	0.031569	0.031206	0.030793	0.030451	0.030081	0.029541	0.028995	0.028665	0.028433	0.028088	0.027643	0.027205	0.026871	0.02668	0.026567	0.026432	0.026195	0.025859	0.025518	0.025229	0.024936	0.024624
TC_P_ C1_1	0.041368	0.041003	0.040613	0.040205	0.039778	0.039388	0.03908	0.038763	0.038399	0.038043	0.037655	0.037191	0.036713	0.036252	0.035796	0.035353	0.034903	0.034466	0.034106	0.03378	0.033403	0.033037	0.032701	0.03229	0.031871	0.031516	0.031113	0.030631	0.030158	0.029785	0.029514	0.02924	0.028882	0.028451	0.028028	0.027685	0.027425	0.027192	0.0269	0.026552	0.026258	0.026019	0.025743	0.025427	0.025091	0.0248	0.02462	0.024451	0.024227
TC_P_ C1_2	0.04092	0.040547	0.0403	0.040033	0.039664	0.039261	0.038881	0.03847	0.037988	0.037493	0.037075	0.03669	0.036263	0.035831	0.035408	0.035006	0.034654	0.034315	0.033921	0.033464	0.032996	0.032529	0.032078	0.031723	0.031456	0.031132	0.030697	0.030251	0.029844	0.029456	0.029081	0.028726	0.028398	0.028069	0.027697	0.027312	0.026977	0.026681	0.026416	0.026221	0.026053	0.025816	0.025528	0.025242	0.024932	0.024618	0.024332	0.024046	0.023787
TC_P_ C1_3	0.041894	0.041609	0.041278	0.040895	0.040456	0.039992	0.039561	0.03921	0.038883	0.038437	0.037907	0.037497	0.037211	0.036856	0.036391	0.035905	0.035397	0.034916	0.034545	0.034197	0.033774	0.033319	0.032901	0.03253	0.032161	0.031741	0.031286	0.03082	0.030369	0.030022	0.029793	0.029543	0.029131	0.028642	0.02826	0.027995	0.02775	0.027427	0.026995	0.026567	0.026271	0.026068	0.025853	0.025605	0.025353	0.025116	0.0249	0.024711	0.024532
TC_9_ C1_1	0.040846	0.040523	0.040184	0.03983	0.039498	0.039147	0.038708	0.038226	0.037802	0.037451	0.03712	0.03674	0.036287	0.035837	0.035421	0.034979	0.034536	0.034144	0.033782	0.033411	0.032972	0.032469	0.032011	0.03163	0.031277	0.030899	0.030467	0.030018	0.029605	0.029238	0.028906	0.028598	0.028281	0.027893	0.02743	0.027	0.026693	0.026427	0.026141	0.025891	0.025662	0.025397	0.025122	0.024833	0.024515	0.024268	0.02416	0.024022	0.02372
TC_9_ C1_2	0.04126	0.040885	0.040455	0.040052	0.039729	0.039408	0.039026	0.038625	0.038286	0.038019	0.037699	0.037224	0.036704	0.036295	0.03591	0.035414	0.034924	0.034533	0.034125	0.033702	0.03334	0.032968	0.032583	0.032257	0.031942	0.031582	0.031209	0.030839	0.030404	0.02991	0.029504	0.029184	0.02881	0.028384	0.028009	0.027732	0.027502	0.027225	0.026886	0.026556	0.026308	0.026156	0.026016	0.025795	0.025485	0.025168	0.024927	0.02472	0.024479
TC_9_ C1_3	0.039965	0.03973	0.039323	0.03881	0.038364	0.038038	0.037729	0.037371	0.037004	0.036646	0.036296	0.035935	0.035526	0.035075	0.034604	0.034145	0.033732	0.033359	0.032987	0.032565	0.032117	0.031718	0.031364	0.031027	0.030708	0.030325	0.029862	0.029426	0.029042	0.028667	0.028312	0.027951	0.027516	0.027063	0.026702	0.026407	0.026145	0.025908	0.025659	0.025413	0.025175	0.02492	0.024666	0.024402	0.02412	0.0239	0.023757	0.023548	0.023242
TC_22_ C1_1	0.041445	0.041126	0.040846	0.04057	0.04016	0.039687	0.039265	0.038809	0.038282	0.037768	0.037319	0.036925	0.036515	0.036091	0.035721	0.035364	0.034924	0.034421	0.034006	0.033689	0.033297	0.032846	0.032541	0.032381	0.032072	0.031483	0.030874	0.030419	0.030034	0.029731	0.029566	0.0294	0.029039	0.028511	0.027962	0.027514	0.027217	0.026955	0.026639	0.026358	0.026178	0.026026	0.02582	0.025543	0.025195	0.024839	0.024568	0.024358	0.024151
TC_22_ C1_2	0.041563	0.041301	0.040954	0.040491	0.040113	0.03986	0.039529	0.039074	0.03858	0.038122	0.037741	0.037348	0.036922	0.036526	0.036133	0.035704	0.035209	0.034702	0.034299	0.033947	0.033523	0.033043	0.032609	0.032261	0.031927	0.031492	0.030931	0.03037	0.029958	0.029701	0.029458	0.029109	0.028684	0.028316	0.028058	0.027792	0.027428	0.027007	0.026586	0.02623	0.026	0.025854	0.025678	0.025436	0.025165	0.0249	0.024698	0.024551	0.024336
TC_22_ C1_3	0.041029	0.040713	0.040314	0.039903	0.039551	0.039234	0.038909	0.038558	0.038199	0.03787	0.037499	0.036988	0.036407	0.035843	0.035325	0.034935	0.034679	0.034431	0.034106	0.033721	0.033288	0.032819	0.032374	0.031996	0.031682	0.031306	0.030765	0.030213	0.029804	0.029473	0.029187	0.028944	0.028584	0.028077	0.027628	0.0273	0.026986	0.026638	0.026308	0.026056	0.025878	0.025736	0.025542	0.025238	0.024914	0.024645	0.024414	0.024213	0.023989
TC_23_ C1_1	0.041296	0.040915	0.040545	0.040182	0.039822	0.039502	0.039227	0.038926	0.038561	0.038146	0.037679	0.037182	0.036719	0.036328	0.036016	0.035702	0.035284	0.034789	0.034306	0.033868	0.033426	0.032967	0.032553	0.03221	0.031913	0.03155	0.031047	0.030571	0.030249	0.029946	0.029645	0.029433	0.029107	0.028535	0.027963	0.027583	0.027338	0.027127	0.026896	0.026633	0.026368	0.026113	0.025849	0.025575	0.025291	0.025023	0.024841	0.024727	0.024582
TC_23_ C1_2	0.041717	0.041262	0.040903	0.040623	0.040296	0.03988	0.03946	0.039096	0.038739	0.038356	0.038005	0.037698	0.037355	0.036927	0.036484	0.036086	0.035668	0.035227	0.034791	0.034351	0.033974	0.033679	0.033349	0.032935	0.032531	0.032191	0.03183	0.031394	0.030955	0.030581	0.030263	0.029945	0.029576	0.029158	0.028752	0.028422	0.028128	0.027771	0.027412	0.027183	0.026995	0.026714	0.026406	0.026138	0.025857	0.02556	0.025313	0.025095	0.024891
TC_23_ C1_3	0.041829	0.041319	0.040753	0.040379	0.040108	0.039748	0.039374	0.039046	0.038686	0.03826	0.037773	0.037242	0.036727	0.036312	0.035994	0.035671	0.035286	0.034863	0.034444	0.034072	0.033724	0.033351	0.032952	0.032551	0.032221	0.03196	0.03164	0.03121	0.030708	0.03022	0.029847	0.029571	0.029277	0.028904	0.028496	0.028136	0.027842	0.027542	0.027234	0.026992	0.026841	0.026719	0.026485	0.026119	0.025743	0.025405	0.025152	0.024972	0.024709
TC_44_ C1_1	0.041727	0.041421	0.041184	0.040875	0.040503	0.040079	0.039594	0.039067	0.038555	0.038169	0.037884	0.037512	0.037054	0.036618	0.036177	0.035758	0.035404	0.035032	0.034602	0.034193	0.033817	0.033389	0.032919	0.032521	0.032139	0.031622	0.031065	0.030611	0.030184	0.029765	0.029454	0.029223	0.028945	0.028565	0.028135	0.027792	0.02759	0.027363	0.027008	0.026619	0.026257	0.025955	0.025736	0.025528	0.025272	0.024975	0.024678	0.024391	0.02409
TC_44_ C1_2	0.041916	0.041634	0.041285	0.040947	0.04063	0.040191	0.03965	0.039181	0.038796	0.038405	0.037999	0.037571	0.037094	0.036634	0.036259	0.035935	0.035613	0.035281	0.034905	0.034451	0.03397	0.033549	0.033201	0.032875	0.032473	0.031987	0.031582	0.031279	0.030915	0.030496	0.030148	0.029829	0.029423	0.028963	0.028537	0.028209	0.027928	0.027585	0.027268	0.027043	0.026816	0.026566	0.026298	0.026004	0.025724	0.025456	0.025181	0.024937	0.024733
TC_44_ C1_3	0.041733	0.041357	0.040914	0.040516	0.040164	0.039837	0.039545	0.039222	0.038836	0.038388	0.037884	0.037408	0.037016	0.036694	0.036367	0.035964	0.035527	0.035114	0.034695	0.034223	0.033755	0.033375	0.033033	0.032651	0.032223	0.031761	0.031323	0.030957	0.030594	0.030222	0.029909	0.029607	0.029255	0.028873	0.02848	0.028137	0.027855	0.027557	0.027271	0.027079	0.026928	0.026721	0.02646	0.026155	0.025782	0.025434	0.025221	0.025063	0.024817
TC_52_ C1_1	0.041543	0.041081	0.040687	0.040397	0.040019	0.039571	0.039218	0.03892	0.038573	0.038211	0.03784	0.037395	0.036939	0.036584	0.036217	0.03573	0.035231	0.034797	0.034383	0.033951	0.033552	0.033241	0.032925	0.032505	0.032029	0.031552	0.031083	0.030681	0.030343	0.03001	0.029697	0.02938	0.029007	0.028666	0.028403	0.028149	0.027865	0.027484	0.027049	0.026722	0.026498	0.026318	0.026143	0.025855	0.025463	0.025143	0.024959	0.024798	0.024547
TC_52_ C1_2	0.040792	0.040464	0.040163	0.039774	0.039289	0.038828	0.038464	0.038162	0.037811	0.037374	0.036906	0.036479	0.036108	0.035706	0.03525	0.034822	0.034465	0.034132	0.033736	0.033261	0.032806	0.032416	0.032052	0.031717	0.031426	0.031098	0.030687	0.030244	0.029814	0.02945	0.029168	0.02885	0.028449	0.028027	0.027594	0.027144	0.026725	0.026372	0.026082	0.025863	0.025678	0.025438	0.025162	0.024931	0.024705	0.024428	0.024183	0.02398	0.023735
TC_52_ C1_3	0.039521	0.039126	0.038747	0.038381	0.038068	0.03777	0.037431	0.037078	0.03668	0.036223	0.035804	0.035473	0.035181	0.034814	0.034344	0.033838	0.033271	0.032674	0.03224	0.031978	0.031698	0.031372	0.031055	0.030698	0.030305	0.029916	0.029491	0.029033	0.028594	0.02821	0.027877	0.027568	0.027299	0.027067	0.026809	0.026522	0.026205	0.025762	0.025253	0.024898	0.024718	0.024547	0.02433	0.024119	0.023875	0.02354	0.023207	0.02296	0.022743
TC_55_ C1_1	0.04071	0.04031	0.039936	0.039639	0.039343	0.038999	0.038665	0.038376	0.038042	0.037604	0.037138	0.036684	0.036222	0.035774	0.035331	0.034852	0.034409	0.034061	0.033735	0.033353	0.032887	0.032431	0.032108	0.031853	0.031541	0.031153	0.030718	0.030263	0.029833	0.029451	0.029096	0.028727	0.028283	0.027827	0.027507	0.027298	0.027089	0.026822	0.026496	0.02615	0.025829	0.025584	0.02538	0.02508	0.02467	0.024317	0.024167	0.024147	0.024056
TC_55_ C1_2	0.042206	0.041809	0.041418	0.041106	0.040796	0.040436	0.040089	0.039744	0.039297	0.038817	0.038366	0.037849	0.037322	0.036964	0.036692	0.0363	0.035862	0.035522	0.035185	0.03477	0.034308	0.033843	0.033444	0.033117	0.032799	0.032402	0.031892	0.031379	0.030943	0.030597	0.03038	0.030234	0.029988	0.029589	0.029151	0.02873	0.028341	0.028	0.027639	0.027238	0.026904	0.026721	0.026647	0.026519	0.026217	0.025876	0.025679	0.025559	0.025385
TC_55_ C1_3	0.042211	0.041821	0.041496	0.041194	0.040859	0.040482	0.040076	0.039707	0.039401	0.039025	0.038519	0.037997	0.037523	0.037084	0.036674	0.036248	0.035785	0.035348	0.034927	0.034491	0.034108	0.033771	0.033382	0.032922	0.032486	0.032115	0.031732	0.031332	0.030988	0.030645	0.030255	0.029891	0.029533	0.029116	0.028699	0.02834	0.028026	0.027692	0.027327	0.027055	0.02694	0.026869	0.026691	0.026359	0.025964	0.025632	0.025368	0.025121	0.024892
TC_P_ C2_1	0.040257	0.039933	0.0396	0.039236	0.038828	0.038376	0.038004	0.03773	0.037384	0.036923	0.036487	0.036189	0.035986	0.035674	0.035229	0.034801	0.034376	0.033901	0.033406	0.032931	0.032558	0.032288	0.03203	0.031712	0.031303	0.030861	0.030422	0.029963	0.029548	0.029216	0.028898	0.028608	0.028317	0.027889	0.027442	0.027172	0.026966	0.026691	0.026404	0.026203	0.026082	0.025907	0.025634	0.025313	0.02496	0.024672	0.024507	0.024357	0.024147
TC_P_ C2_2	0.040142	0.039879	0.039619	0.039313	0.038971	0.038624	0.038262	0.037867	0.037447	0.037028	0.036634	0.036268	0.03593	0.035587	0.035154	0.034654	0.034196	0.033766	0.033313	0.032924	0.032633	0.032336	0.032002	0.031667	0.03134	0.03093	0.03038	0.029867	0.029545	0.029305	0.029015	0.028676	0.028319	0.027976	0.027673	0.027395	0.027129	0.026842	0.026496	0.026151	0.025897	0.025718	0.025483	0.025141	0.024792	0.024529	0.024357	0.024221	0.024036
TC_P_ C2_3	0.039965	0.039673	0.039341	0.038967	0.038534	0.038119	0.037786	0.037473	0.037135	0.036781	0.036405	0.035982	0.035525	0.035111	0.034775	0.03441	0.03393	0.033431	0.033	0.032591	0.03215	0.031728	0.031405	0.031133	0.030808	0.030397	0.029932	0.029506	0.02916	0.028824	0.028477	0.028177	0.027892	0.027553	0.027141	0.026718	0.026368	0.026044	0.025729	0.025534	0.025429	0.025279	0.025066	0.024845	0.024613	0.024305	0.023935	0.023627	0.023473
TC_9_ C2_1	0.043227	0.043007	0.042706	0.042399	0.042074	0.041719	0.041329	0.040916	0.040522	0.040091	0.03961	0.039148	0.038723	0.038336	0.037994	0.037703	0.037382	0.036904	0.036327	0.035803	0.035354	0.034867	0.03434	0.034005	0.033917	0.033752	0.033305	0.03277	0.032323	0.031884	0.031479	0.031231	0.030984	0.030565	0.030102	0.029775	0.029567	0.02933	0.029007	0.028674	0.028394	0.028215	0.028105	0.027891	0.027515	0.027174	0.026948	0.026713	0.026432
TC_9_ C2_2	0.043724	0.043252	0.042876	0.04268	0.042496	0.042134	0.041596	0.041074	0.04061	0.040145	0.039742	0.039387	0.038954	0.038479	0.038107	0.037831	0.037481	0.036971	0.036468	0.03614	0.03588	0.035522	0.035107	0.034752	0.034403	0.033917	0.033356	0.032891	0.032498	0.032106	0.031806	0.031581	0.031212	0.030763	0.030469	0.030222	0.029895	0.029569	0.029277	0.029047	0.028882	0.028688	0.028437	0.028138	0.027792	0.027503	0.027392	0.027355	0.027139
TC_9_ C2_3	0.041643	0.041196	0.040694	0.040282	0.040007	0.039759	0.039411	0.038915	0.03841	0.03805	0.037758	0.03741	0.03701	0.036583	0.036165	0.035805	0.035422	0.034897	0.034301	0.033781	0.033371	0.033021	0.032698	0.032401	0.032064	0.031641	0.031202	0.03076	0.030302	0.029921	0.029655	0.029418	0.029136	0.028787	0.028437	0.028161	0.027887	0.027521	0.027136	0.026824	0.026584	0.02638	0.026155	0.025914	0.025651	0.025321	0.024992	0.024762	0.024599
TC_22_ C2_1	0.040064	0.039799	0.039463	0.039049	0.03863	0.038309	0.038091	0.037795	0.037367	0.036975	0.036633	0.036171	0.035601	0.035131	0.03479	0.034451	0.034088	0.03373	0.033382	0.033027	0.032595	0.032092	0.031661	0.031349	0.03104	0.03066	0.030228	0.02979	0.029427	0.029169	0.028927	0.028605	0.028237	0.027892	0.027546	0.02718	0.026855	0.026579	0.026328	0.026081	0.025841	0.025652	0.025501	0.025272	0.024913	0.024591	0.02443	0.024288	0.024058
TC_22_ C2_2	0.039601	0.039279	0.038957	0.038656	0.038324	0.038003	0.037676	0.037293	0.036956	0.036675	0.036334	0.035916	0.03545	0.034965	0.034546	0.034198	0.033811	0.033386	0.03304	0.032772	0.032472	0.032096	0.031684	0.031313	0.031028	0.030708	0.030263	0.029821	0.029454	0.02911	0.02879	0.028487	0.028165	0.027818	0.02744	0.027065	0.02676	0.026494	0.026216	0.025957	0.025769	0.025631	0.025458	0.025199	0.024901	0.024646	0.024396	0.024093	0.023816
TC_22_ C2_3	0.042139	0.041663	0.041263	0.040981	0.040672	0.040251	0.039821	0.039449	0.039145	0.038879	0.038528	0.03803	0.037543	0.03718	0.036824	0.036377	0.035892	0.035488	0.035176	0.034838	0.034444	0.034057	0.033675	0.033255	0.03284	0.032476	0.032061	0.031541	0.031068	0.03072	0.030387	0.030011	0.029633	0.029254	0.028879	0.028592	0.028419	0.028251	0.028006	0.027699	0.027403	0.027157	0.026948	0.026739	0.026455	0.02614	0.025922	0.025764	0.025584
TC_23_ C2_1	0.041815	0.041527	0.041245	0.040963	0.040673	0.040335	0.039919	0.039493	0.039146	0.038815	0.038425	0.037989	0.037545	0.037148	0.036784	0.036383	0.035939	0.035538	0.035184	0.03473	0.034235	0.033904	0.033672	0.033364	0.032944	0.032451	0.031983	0.031601	0.031266	0.030927	0.030534	0.030118	0.029756	0.029432	0.029108	0.028828	0.028604	0.028354	0.028063	0.027781	0.027543	0.027347	0.027154	0.026936	0.026625	0.026216	0.02592	0.025796	0.025625
TC_23_ C2_2	0.041331	0.041	0.040743	0.04036	0.039831	0.039302	0.038863	0.038568	0.038383	0.03815	0.037758	0.037246	0.036785	0.036457	0.03614	0.035753	0.035331	0.034877	0.034407	0.033975	0.033599	0.033267	0.032896	0.032447	0.03207	0.03176	0.031343	0.030843	0.030371	0.02997	0.029649	0.029374	0.029082	0.028725	0.02834	0.02803	0.027796	0.027527	0.027223	0.026958	0.026707	0.026475	0.026325	0.026171	0.025903	0.025612	0.025363	0.02506	0.024749
TC_23_ C2_3	0.040784	0.040475	0.040142	0.039831	0.039584	0.039298	0.038904	0.038502	0.038179	0.037849	0.037384	0.036827	0.036379	0.036064	0.035687	0.035228	0.034819	0.034435	0.033971	0.033495	0.033101	0.032732	0.032382	0.032107	0.031827	0.031435	0.030986	0.030584	0.030208	0.029818	0.02947	0.029153	0.028772	0.028374	0.028064	0.027784	0.027466	0.02716	0.026902	0.026655	0.026424	0.026232	0.026013	0.025758	0.025506	0.025213	0.02492	0.02475	0.024621
TC_44_ C2_1	0.041077	0.040729	0.04028	0.039859	0.039513	0.039152	0.038817	0.038573	0.038348	0.03806	0.037649	0.03711	0.036597	0.036198	0.035813	0.035391	0.034961	0.034581	0.034285	0.033966	0.03351	0.032991	0.032537	0.032168	0.031855	0.031561	0.031214	0.030776	0.030316	0.029944	0.029686	0.029436	0.029062	0.028596	0.028215	0.02799	0.02776	0.027395	0.026997	0.026691	0.026476	0.026282	0.026073	0.025866	0.025607	0.02529	0.025032	0.024869	0.024686
TC_44_ C2_2	0.041738	0.041421	0.041054	0.04072	0.040439	0.040096	0.039688	0.039302	0.038914	0.038506	0.038131	0.037737	0.037263	0.036822	0.036462	0.036056	0.035614	0.035216	0.034797	0.034334	0.033932	0.033594	0.033251	0.032927	0.032612	0.032211	0.031733	0.031313	0.031037	0.030819	0.030541	0.030211	0.029855	0.029442	0.028964	0.028515	0.028207	0.02798	0.027716	0.027414	0.027128	0.026905	0.026746	0.026597	0.026382	0.026093	0.025777	0.025458	0.02517
TC_44_ C2_3	0.042424	0.042091	0.041743	0.041415	0.041103	0.040796	0.040404	0.039926	0.039489	0.039126	0.038786	0.038412	0.037982	0.037559	0.037178	0.036782	0.036313	0.035828	0.035384	0.034911	0.034401	0.034001	0.033775	0.033568	0.033236	0.032802	0.0323	0.031822	0.03147	0.031158	0.030822	0.030504	0.030162	0.029772	0.029427	0.029162	0.028884	0.028565	0.028278	0.028036	0.027791	0.027506	0.027219	0.027009	0.0268	0.026475	0.026154	0.025991	0.025884
TC_52_ C2_1	0.042548	0.042205	0.0419	0.041565	0.041267	0.040978	0.04058	0.04016	0.03981	0.03942	0.038963	0.038538	0.038123	0.037664	0.037222	0.036833	0.036436	0.035987	0.035516	0.035055	0.034593	0.034181	0.033843	0.033479	0.033111	0.032791	0.032424	0.031974	0.031507	0.031119	0.030863	0.030653	0.030326	0.029845	0.029362	0.029044	0.028824	0.02847	0.02795	0.027499	0.027296	0.027291	0.027262	0.027063	0.026751	0.026443	0.026189	0.025957	0.025718
TC_52_ C2_2	0.04249	0.042188	0.041789	0.041377	0.041036	0.040673	0.040245	0.039828	0.039432	0.039036	0.038638	0.03825	0.037912	0.037575	0.037144	0.036656	0.0362	0.035774	0.035343	0.034915	0.03449	0.034084	0.033794	0.033575	0.033276	0.032892	0.032487	0.032073	0.03164	0.031218	0.03082	0.030384	0.029938	0.029567	0.029254	0.028952	0.028659	0.028385	0.028085	0.027746	0.027477	0.02734	0.027216	0.026977	0.026648	0.026351	0.026139	0.025973	0.025758
TC_52_ C2_3	0.042062	0.041719	0.041401	0.041151	0.040857	0.040469	0.040094	0.039715	0.039249	0.038786	0.038433	0.03815	0.037834	0.037425	0.036939	0.036447	0.035992	0.035553	0.035132	0.034728	0.034264	0.033742	0.033292	0.032998	0.032745	0.032332	0.031835	0.031448	0.031126	0.030803	0.03052	0.030252	0.029926	0.02951	0.029075	0.028743	0.02847	0.028117	0.027766	0.02754	0.027351	0.027135	0.026948	0.026766	0.026482	0.026116	0.025836	0.025644	0.025382
TC_55_ C2_1	0.039392	0.038977	0.038631	0.038338	0.038063	0.037734	0.037318	0.036923	0.036626	0.036365	0.03604	0.035585	0.035028	0.034473	0.034006	0.033607	0.033237	0.032926	0.03265	0.032313	0.031871	0.031371	0.03092	0.030583	0.030301	0.029969	0.029563	0.029168	0.028815	0.028433	0.028051	0.027723	0.027359	0.026963	0.026671	0.026489	0.026315	0.026027	0.025611	0.025267	0.025093	0.024953	0.02477	0.024537	0.024204	0.023826	0.023555	0.023385	0.023187
TC_55_ C2_2	0.039793	0.039533	0.039178	0.038763	0.0384	0.038153	0.037935	0.037607	0.037177	0.036743	0.036342	0.035945	0.035513	0.03506	0.034657	0.034383	0.034167	0.033826	0.033354	0.032902	0.032482	0.032015	0.031603	0.031326	0.030984	0.0305	0.030052	0.029715	0.029402	0.029059	0.028747	0.028455	0.028054	0.027613	0.027297	0.027072	0.026827	0.026516	0.026207	0.025988	0.025806	0.025591	0.025351	0.025057	0.024687	0.024405	0.024301	0.024154	0.023826
TC_55_ C2_3	0.038558	0.038179	0.037754	0.037397	0.037136	0.036873	0.036507	0.036114	0.035788	0.035488	0.035158	0.034785	0.03439	0.033994	0.033581	0.033159	0.032779	0.032435	0.032046	0.031643	0.03129	0.030933	0.030582	0.030271	0.029964	0.029604	0.029188	0.028799	0.028424	0.028026	0.027686	0.027438	0.027221	0.026959	0.026628	0.026337	0.026103	0.025731	0.025243	0.024899	0.024737	0.024613	0.024486	0.024348	0.024118	0.023826	0.023586	0.023357	0.023106
[truncated: 1,248 more columns]

## Sheet: S9
Table S9: FTIR spectra absorbances of YI30 strain under formic acid supplementation (C= 0 g L-1 formic acid ; C1= 0.3 g L-1; formic acid and C2= 0.6 g L-1 formic acid ). Each culture was tested with three independent FTIR readings.
	3200	3198.07	3196.14	3194.21	3192.28	3190.35	3188.43	3186.5	3184.57	3182.64	3180.71	3178.78	3176.85	3174.92	3172.99	3171.06	3169.14	3167.21	3165.28	3163.35	3161.42	3159.49	3157.56	3155.63	3153.7	3151.77	3149.85	3147.92	3145.99	3144.06	3142.13	3140.2	3138.27	3136.34	3134.41	3132.48	3130.56	3128.63	3126.7	3124.77	3122.84	3120.91	3118.98	3117.05	3115.12	3113.19	3111.27	3109.34	3107.41
YI_P_ C_1	0.04026	0.03986	0.039453	0.039046	0.038674	0.038284	0.037775	0.037225	0.036759	0.036282	0.035766	0.035339	0.034974	0.034557	0.034095	0.033618	0.033105	0.032625	0.032269	0.031926	0.031449	0.03092	0.030506	0.030203	0.029868	0.029397	0.028816	0.028301	0.027898	0.027496	0.027119	0.026801	0.026419	0.02592	0.025432	0.02508	0.024802	0.02447	0.024074	0.023721	0.02348	0.023287	0.023061	0.022798	0.022545	0.022327	0.022088	0.021776	0.021425
YI_P_ C_2	0.041325	0.040842	0.040454	0.040126	0.039738	0.039322	0.038943	0.038517	0.038001	0.037483	0.036972	0.036477	0.036116	0.035802	0.035341	0.034822	0.034374	0.03391	0.03341	0.032962	0.032561	0.032142	0.031657	0.031166	0.030791	0.030461	0.030026	0.029529	0.029073	0.028666	0.028293	0.027931	0.027527	0.027061	0.026634	0.026331	0.026049	0.025667	0.025262	0.024993	0.024837	0.024656	0.024381	0.02405	0.023745	0.023472	0.023205	0.022962	0.02271
YI_P_ C_3	0.040932	0.04058	0.040285	0.039939	0.039479	0.038966	0.038462	0.037998	0.037599	0.037239	0.036841	0.036412	0.035992	0.035549	0.035043	0.034502	0.033985	0.033476	0.032973	0.032531	0.032168	0.031847	0.031478	0.031063	0.030683	0.030273	0.029786	0.029302	0.028851	0.028419	0.028025	0.027639	0.027194	0.026748	0.026381	0.026031	0.025657	0.025307	0.025009	0.024747	0.024516	0.024307	0.024052	0.023753	0.023492	0.023228	0.022911	0.022598	0.022288
YI_11_ C_1	0.043002	0.042643	0.042298	0.041865	0.041336	0.040749	0.040164	0.039668	0.039322	0.039064	0.038739	0.038265	0.037698	0.037156	0.036686	0.036242	0.035767	0.03525	0.034726	0.034231	0.033756	0.033314	0.032934	0.032554	0.032132	0.031672	0.03116	0.030653	0.030184	0.029701	0.029252	0.028903	0.028535	0.028056	0.027587	0.027244	0.026993	0.026731	0.026422	0.026125	0.025826	0.025481	0.025118	0.024772	0.024453	0.024157	0.023885	0.023617	0.023295
YI_11_ C_2	0.041926	0.041556	0.04109	0.040574	0.040109	0.039701	0.039316	0.038905	0.038402	0.037854	0.037357	0.036896	0.036428	0.03596	0.035487	0.034998	0.034498	0.034003	0.033506	0.032997	0.032519	0.032107	0.03173	0.031344	0.030947	0.030532	0.03008	0.02958	0.029019	0.028477	0.028084	0.027797	0.027422	0.026935	0.026507	0.026216	0.025955	0.02557	0.025106	0.024763	0.024535	0.024249	0.023876	0.0235	0.023161	0.022876	0.022631	0.022367	0.022066
YI_11_ C_3	0.044155	0.043678	0.043218	0.042798	0.04238	0.041966	0.041548	0.041055	0.04053	0.040067	0.039672	0.039265	0.038757	0.038181	0.037591	0.037018	0.036523	0.036069	0.035543	0.034983	0.034513	0.034155	0.033839	0.033476	0.03303	0.032559	0.032044	0.031463	0.030942	0.030551	0.030209	0.02981	0.029284	0.02869	0.028179	0.02778	0.027444	0.027146	0.026839	0.0265	0.026157	0.025845	0.02556	0.025249	0.02493	0.024668	0.024434	0.024146	0.023799
YI_20_ C_1	0.041486	0.041075	0.040676	0.040269	0.039858	0.039441	0.038993	0.038536	0.038107	0.037673	0.03722	0.036785	0.03635	0.035854	0.035313	0.034842	0.034482	0.034068	0.033524	0.032997	0.032569	0.032194	0.03182	0.031441	0.031045	0.030552	0.029976	0.029441	0.029004	0.028628	0.028244	0.027794	0.027337	0.026992	0.026723	0.026401	0.026001	0.025597	0.025275	0.025024	0.02473	0.024386	0.02408	0.023811	0.023501	0.023183	0.022997	0.022886	0.02265
YI_20_ C_2	0.039795	0.039367	0.038887	0.038437	0.03805	0.03769	0.037263	0.036741	0.036184	0.035639	0.035128	0.034665	0.034226	0.033766	0.033281	0.032761	0.032208	0.031701	0.031273	0.030874	0.03045	0.030004	0.029599	0.029218	0.028781	0.028282	0.027771	0.02731	0.026904	0.026471	0.026007	0.025621	0.025268	0.024838	0.024385	0.023997	0.023664	0.023328	0.022978	0.022663	0.022391	0.022115	0.021795	0.021488	0.021216	0.020913	0.0206	0.020319	0.020022
YI_20_ C_3	0.042788	0.042253	0.041792	0.04143	0.041115	0.04077	0.040319	0.039758	0.03918	0.038672	0.038273	0.03793	0.037536	0.037086	0.036647	0.036212	0.035719	0.035171	0.034601	0.034042	0.033569	0.033228	0.032936	0.032566	0.032092	0.031576	0.031103	0.030649	0.0301	0.029551	0.029126	0.028774	0.028468	0.028152	0.027763	0.027329	0.02688	0.026456	0.026078	0.025742	0.025467	0.02527	0.025134	0.024913	0.024484	0.024029	0.023722	0.023432	0.023111
YI_22_ C_1	0.042488	0.04206	0.041607	0.041185	0.040832	0.04049	0.040076	0.03962	0.039201	0.03873	0.038128	0.037549	0.037076	0.036614	0.036151	0.035738	0.035327	0.034892	0.034466	0.034013	0.033519	0.033007	0.032479	0.032005	0.03162	0.031234	0.030783	0.030298	0.02984	0.029419	0.029006	0.028605	0.028234	0.027841	0.027349	0.026835	0.026442	0.026154	0.025912	0.025724	0.025572	0.025357	0.025009	0.024609	0.024212	0.023805	0.023468	0.023217	0.022939
YI_22_ C_2	0.042492	0.04206	0.041529	0.040979	0.040516	0.040163	0.039819	0.039404	0.038956	0.038499	0.037979	0.037411	0.036869	0.036377	0.035926	0.035494	0.035047	0.034576	0.034137	0.033738	0.033301	0.032816	0.032345	0.031933	0.031516	0.030998	0.030496	0.03012	0.029763	0.029391	0.029045	0.028686	0.02827	0.027815	0.027388	0.02703	0.026661	0.026215	0.025799	0.025539	0.025403	0.025216	0.024841	0.024346	0.023878	0.023536	0.023336	0.023165	0.022912
YI_22_ C_3	0.042286	0.041971	0.041682	0.041366	0.040922	0.040355	0.039814	0.039336	0.038847	0.038356	0.037895	0.03743	0.036943	0.036467	0.035997	0.035536	0.035097	0.034659	0.034205	0.033721	0.033171	0.032609	0.032144	0.031761	0.03135	0.030873	0.030391	0.029964	0.029598	0.029275	0.028945	0.02852	0.028006	0.027548	0.027223	0.026943	0.026639	0.026277	0.025832	0.025396	0.025083	0.024841	0.024558	0.024254	0.023992	0.023738	0.023484	0.023244	0.022927
YI_35_ C_1	0.04144	0.041021	0.040741	0.040414	0.039969	0.039476	0.039017	0.038613	0.038182	0.037709	0.037254	0.036747	0.036138	0.035558	0.035072	0.034588	0.034071	0.03356	0.033118	0.032753	0.032366	0.031928	0.031494	0.031072	0.03062	0.030109	0.029599	0.02916	0.028753	0.028315	0.02791	0.027565	0.027194	0.026742	0.026231	0.025779	0.025449	0.02516	0.024898	0.024647	0.024326	0.023959	0.023645	0.023351	0.022983	0.022595	0.022287	0.022047	0.021787
YI_35_ C_2	0.041561	0.041258	0.041033	0.040724	0.040215	0.039647	0.03921	0.038852	0.038393	0.037823	0.037359	0.037058	0.036693	0.036135	0.035511	0.034975	0.034509	0.034013	0.033438	0.032844	0.032354	0.031969	0.031631	0.031285	0.030866	0.030381	0.029883	0.029433	0.029019	0.028595	0.028206	0.027817	0.027359	0.026935	0.026604	0.026241	0.025834	0.025476	0.025139	0.024824	0.02458	0.024337	0.024012	0.023671	0.023348	0.022997	0.022666	0.02239	0.022118
YI_35_ C_3	0.042216	0.041895	0.041487	0.04104	0.04063	0.040215	0.03975	0.039278	0.038832	0.038371	0.037891	0.037403	0.036865	0.036302	0.035803	0.035367	0.034927	0.034485	0.034061	0.033634	0.033183	0.032721	0.032306	0.0319	0.031393	0.030826	0.030335	0.029941	0.02955	0.029132	0.028718	0.028323	0.027954	0.027568	0.02716	0.026802	0.026501	0.026187	0.025822	0.02549	0.025253	0.024975	0.024591	0.02423	0.023922	0.023637	0.023402	0.023171	0.022891
YI_39_ C_1	0.04192	0.041554	0.041195	0.040802	0.040313	0.039774	0.039317	0.03893	0.038533	0.038091	0.037621	0.037206	0.036818	0.036365	0.035854	0.035337	0.03483	0.034318	0.033802	0.033298	0.032849	0.032471	0.032047	0.031581	0.031214	0.030864	0.030418	0.029909	0.029421	0.029067	0.028763	0.028346	0.027894	0.027481	0.027087	0.026767	0.026512	0.026161	0.025701	0.025319	0.025084	0.02488	0.024624	0.024328	0.023992	0.023655	0.023408	0.023204	0.022887
YI_39_ C_2	0.041883	0.041527	0.041223	0.040826	0.040322	0.03985	0.039405	0.038905	0.0384	0.037947	0.037521	0.037133	0.036767	0.036344	0.035846	0.035337	0.034852	0.034367	0.033876	0.033422	0.033057	0.032743	0.032339	0.031877	0.031487	0.031087	0.030601	0.030068	0.02954	0.029139	0.028866	0.028543	0.028092	0.027596	0.02716	0.026795	0.026438	0.026066	0.025715	0.025429	0.025231	0.025041	0.024747	0.02439	0.02404	0.023725	0.023508	0.023345	0.023077
YI_39_ C_3	0.042308	0.041793	0.041311	0.040918	0.040597	0.040277	0.039943	0.039579	0.039156	0.038707	0.038248	0.037702	0.037084	0.03659	0.036311	0.036097	0.035754	0.035258	0.034747	0.034253	0.033715	0.033224	0.032881	0.032631	0.032333	0.031894	0.031391	0.030923	0.030446	0.029933	0.029469	0.029093	0.028755	0.028412	0.028063	0.027693	0.027299	0.026948	0.026686	0.026455	0.026179	0.025854	0.025513	0.025215	0.025	0.024783	0.024489	0.02414	0.02378
YI_53_ C_1	0.043963	0.043472	0.042982	0.042561	0.042211	0.041818	0.04134	0.040838	0.040328	0.039784	0.03926	0.038858	0.038533	0.038162	0.037709	0.037142	0.036481	0.035907	0.035472	0.035026	0.034558	0.034152	0.033747	0.033264	0.032772	0.032355	0.031935	0.031456	0.031016	0.030646	0.03029	0.029917	0.029487	0.028996	0.028477	0.02796	0.02752	0.027177	0.026888	0.026649	0.026435	0.026168	0.025802	0.025393	0.025022	0.024731	0.024525	0.024273	0.023903
YI_53_ C_2	0.044754	0.044313	0.043951	0.043577	0.043228	0.042975	0.042713	0.042291	0.041777	0.041343	0.040919	0.040358	0.039745	0.039192	0.038702	0.038262	0.037855	0.037446	0.036937	0.036337	0.035859	0.035567	0.035261	0.034828	0.034365	0.033922	0.03343	0.032897	0.032406	0.03199	0.031634	0.031293	0.030947	0.030582	0.030165	0.02974	0.029345	0.028902	0.028461	0.028168	0.027959	0.027706	0.027414	0.027086	0.026723	0.026388	0.026092	0.025813	0.025581
YI_53_ C_3	0.043176	0.042792	0.042349	0.041878	0.041398	0.040918	0.040432	0.03993	0.039477	0.039132	0.038797	0.038314	0.037715	0.03718	0.036727	0.03622	0.035689	0.035252	0.034829	0.034331	0.033801	0.033298	0.032877	0.03249	0.032027	0.03152	0.031034	0.030557	0.030094	0.029692	0.029362	0.02902	0.028585	0.02811	0.027687	0.027295	0.026888	0.026511	0.026178	0.025829	0.025495	0.025216	0.024925	0.024596	0.024277	0.023958	0.023631	0.023317	0.023017
YI_P_ C1_1	0.043886	0.043477	0.043112	0.042713	0.042245	0.04184	0.041476	0.04098	0.040462	0.040086	0.039734	0.039283	0.03877	0.038276	0.037856	0.037484	0.037057	0.03657	0.036095	0.035667	0.035242	0.034768	0.034277	0.033816	0.033416	0.033085	0.032742	0.032306	0.031816	0.031351	0.030918	0.030554	0.030299	0.03002	0.029571	0.029065	0.028674	0.028334	0.028034	0.0279	0.027841	0.027616	0.02719	0.026713	0.026267	0.025883	0.025591	0.025336	0.02503
YI_P_ C1_2	0.0442	0.043773	0.043408	0.04311	0.042886	0.042576	0.042062	0.041501	0.041066	0.040724	0.040391	0.040058	0.039698	0.039222	0.038642	0.038128	0.037749	0.037362	0.036896	0.036474	0.036133	0.03574	0.035261	0.034815	0.034429	0.034068	0.033728	0.03332	0.032774	0.032204	0.031764	0.031432	0.031101	0.030782	0.0305	0.03017	0.029733	0.029302	0.029018	0.028836	0.028623	0.028319	0.027942	0.027558	0.027199	0.026896	0.026669	0.026413	0.026069
YI_P_ C1_3	0.044736	0.044294	0.043864	0.0434	0.043028	0.042784	0.042487	0.042036	0.041495	0.041024	0.040676	0.040286	0.039808	0.039431	0.03913	0.038719	0.038233	0.037769	0.037317	0.036885	0.036477	0.036096	0.035749	0.035402	0.035022	0.034589	0.034158	0.0338	0.033442	0.033094	0.032802	0.03243	0.031941	0.031471	0.031103	0.030832	0.03059	0.03031	0.029954	0.029593	0.029301	0.029002	0.028697	0.02847	0.028222	0.02787	0.027558	0.027347	0.027089
YI_11_ C1_1	0.042932	0.042452	0.042059	0.04176	0.041368	0.040837	0.040311	0.039835	0.039378	0.038959	0.038557	0.038127	0.037671	0.037168	0.036683	0.036269	0.035844	0.035379	0.034877	0.034308	0.033698	0.033149	0.032757	0.032504	0.032253	0.031898	0.031454	0.030975	0.030478	0.030058	0.029771	0.029415	0.028849	0.028313	0.028009	0.027797	0.027462	0.027011	0.026602	0.026315	0.02612	0.025929	0.025659	0.025352	0.025038	0.024637	0.024216	0.023922	0.023732
YI_11_ C1_2	0.042662	0.042269	0.041898	0.041538	0.041069	0.040476	0.039955	0.039631	0.039421	0.039106	0.038584	0.037989	0.037476	0.03706	0.036628	0.036079	0.035504	0.035036	0.034614	0.034156	0.033725	0.033359	0.033021	0.032672	0.03231	0.031902	0.031348	0.030759	0.030384	0.030152	0.029872	0.02951	0.029032	0.028484	0.028017	0.02772	0.027489	0.027114	0.026628	0.026268	0.026075	0.025888	0.025609	0.025256	0.024882	0.024563	0.024357	0.024233	0.024072
YI_11_ C1_3	0.04417	0.04375	0.043273	0.042807	0.042371	0.042011	0.041689	0.041305	0.040914	0.040583	0.040187	0.03965	0.039147	0.038805	0.038499	0.038129	0.037702	0.037217	0.036696	0.036204	0.035796	0.035496	0.035201	0.03477	0.034259	0.033798	0.033413	0.033053	0.03261	0.032075	0.031618	0.031349	0.031114	0.030749	0.03033	0.029961	0.029589	0.029167	0.028788	0.028533	0.028325	0.028062	0.027741	0.027379	0.027017	0.026736	0.026483	0.026152	0.025826
YI_20_ C1_1	0.04216	0.041711	0.041301	0.040929	0.040572	0.040207	0.039855	0.039473	0.038994	0.038474	0.037988	0.037561	0.03717	0.036794	0.036445	0.036055	0.03551	0.034882	0.034353	0.033955	0.033625	0.033312	0.032939	0.032481	0.032007	0.031606	0.031254	0.030845	0.030373	0.029953	0.029633	0.02931	0.028932	0.028553	0.028175	0.027808	0.027485	0.027142	0.02678	0.026458	0.026176	0.02595	0.025754	0.02552	0.025246	0.024943	0.02465	0.024407	0.024199
YI_20_ C1_2	0.043493	0.043117	0.042806	0.042446	0.042037	0.041666	0.041342	0.040956	0.040445	0.039914	0.039486	0.039104	0.038644	0.038134	0.037674	0.037264	0.03684	0.036384	0.035956	0.035631	0.035323	0.034924	0.034516	0.034154	0.033789	0.033338	0.032765	0.032238	0.031892	0.031587	0.031225	0.03087	0.030507	0.030127	0.029741	0.029339	0.029015	0.028749	0.028401	0.028037	0.027831	0.027743	0.027534	0.027168	0.026853	0.026661	0.02644	0.026057	0.025598
YI_20_ C1_3	0.043622	0.04333	0.043046	0.042656	0.042141	0.041602	0.04116	0.040732	0.040203	0.039699	0.039366	0.03915	0.038875	0.038417	0.037866	0.037386	0.036966	0.036545	0.036132	0.035732	0.035345	0.034982	0.034662	0.034357	0.033975	0.033487	0.032949	0.032428	0.031977	0.031636	0.031359	0.031048	0.030643	0.030188	0.02981	0.029513	0.029207	0.028874	0.028544	0.028263	0.028082	0.027973	0.027783	0.027438	0.027038	0.026625	0.026241	0.025963	0.025722
YI_22_ C1_1	0.043204	0.042966	0.042568	0.042137	0.041785	0.041473	0.041114	0.040675	0.0402	0.039761	0.039324	0.03887	0.038428	0.037976	0.037589	0.037302	0.036972	0.036545	0.036084	0.035568	0.034976	0.03448	0.034227	0.034063	0.033757	0.033264	0.032731	0.0323	0.031918	0.031544	0.031221	0.03092	0.030599	0.030238	0.029793	0.029383	0.029117	0.028797	0.028324	0.027942	0.027807	0.027735	0.027493	0.027092	0.0267	0.026446	0.026294	0.0261	0.025823
YI_22_ C1_2	0.042022	0.04161	0.041183	0.04082	0.040582	0.040262	0.039751	0.039249	0.038838	0.038359	0.03784	0.037447	0.037125	0.036745	0.036308	0.035881	0.035454	0.03498	0.03451	0.034065	0.033593	0.033153	0.032831	0.032581	0.032259	0.031782	0.03125	0.030789	0.030371	0.029979	0.029748	0.029624	0.029252	0.02864	0.028168	0.027872	0.027599	0.02733	0.027018	0.026699	0.026499	0.026356	0.02612	0.025764	0.025376	0.025105	0.024945	0.024687	0.024301
YI_22_ C1_3	0.043081	0.042872	0.042412	0.041805	0.041305	0.040894	0.040504	0.040213	0.039961	0.039584	0.039107	0.038624	0.038158	0.037716	0.037243	0.036729	0.036288	0.035996	0.035758	0.035399	0.034903	0.034351	0.033853	0.033537	0.033275	0.032864	0.03238	0.031954	0.031599	0.031303	0.031004	0.030609	0.030125	0.029668	0.0293	0.028987	0.028657	0.028233	0.02778	0.027488	0.027354	0.02717	0.026869	0.026605	0.02646	0.026291	0.026003	0.025705	0.025423
YI_35_ C1_1	0.042448	0.042151	0.041821	0.041348	0.040844	0.04045	0.040112	0.039712	0.03926	0.03883	0.038427	0.037975	0.03748	0.037005	0.036498	0.035944	0.035434	0.035013	0.034639	0.034207	0.03369	0.033242	0.032942	0.032627	0.032155	0.031627	0.031202	0.030826	0.030363	0.029936	0.029733	0.029576	0.029175	0.028591	0.028071	0.027702	0.02738	0.027054	0.026802	0.026537	0.026149	0.025803	0.025591	0.025342	0.02498	0.02466	0.024488	0.024325	0.024019
YI_35_ C1_2	0.041988	0.04167	0.041268	0.040832	0.040426	0.039963	0.039477	0.039067	0.038693	0.038331	0.037926	0.03738	0.036815	0.036378	0.03597	0.035537	0.035137	0.034682	0.034122	0.033637	0.033291	0.032924	0.03247	0.031958	0.031449	0.030964	0.030451	0.029991	0.029671	0.029389	0.029057	0.028686	0.028299	0.027926	0.027582	0.027263	0.02693	0.026541	0.026166	0.025859	0.025595	0.025377	0.025167	0.024907	0.024608	0.024335	0.024118	0.023841	0.023424
YI_35_ C1_3	0.042119	0.041633	0.041131	0.040734	0.040388	0.039948	0.039438	0.038962	0.038583	0.038274	0.037899	0.037384	0.036823	0.036349	0.03599	0.035631	0.035144	0.034601	0.034156	0.033786	0.033405	0.033002	0.03254	0.031979	0.031425	0.030961	0.030551	0.030148	0.029685	0.029195	0.028846	0.028635	0.028359	0.027984	0.02764	0.027348	0.027053	0.026722	0.026326	0.025897	0.025547	0.025352	0.025207	0.024946	0.024551	0.024153	0.023896	0.023754	0.023571
YI_39_ C1_1	0.043838	0.043477	0.043088	0.042777	0.042529	0.042209	0.041751	0.041271	0.040876	0.04049	0.040108	0.03976	0.03936	0.038917	0.038436	0.0379	0.03743	0.03708	0.036728	0.036265	0.035786	0.035413	0.035065	0.034659	0.034244	0.033818	0.033337	0.032885	0.03254	0.032211	0.031871	0.031575	0.031269	0.030924	0.030558	0.030134	0.029687	0.029311	0.029015	0.028752	0.028534	0.028404	0.028239	0.027881	0.027439	0.027134	0.026959	0.026759	0.02645
YI_39_ C1_2	0.044243	0.043986	0.043508	0.043057	0.042763	0.042485	0.042092	0.041632	0.041267	0.040983	0.040656	0.040258	0.039755	0.039167	0.038665	0.03834	0.038049	0.037658	0.037202	0.03675	0.036309	0.0359	0.03561	0.035405	0.035081	0.034584	0.0341	0.033721	0.033378	0.033096	0.032866	0.032556	0.032131	0.031657	0.031203	0.030844	0.030547	0.030211	0.029881	0.029632	0.029441	0.029261	0.029021	0.028688	0.028339	0.0281	0.027993	0.027873	0.027628
YI_39_ C1_3	0.043297	0.043005	0.042685	0.042354	0.04199	0.041599	0.041145	0.040653	0.040288	0.040024	0.039685	0.039201	0.038645	0.0382	0.037871	0.037506	0.037105	0.036761	0.036437	0.03604	0.035601	0.035203	0.034824	0.034426	0.034049	0.033689	0.033309	0.032895	0.032437	0.032015	0.031707	0.031457	0.031167	0.030802	0.030434	0.030154	0.029877	0.029485	0.029084	0.028828	0.028681	0.028499	0.028237	0.027963	0.027669	0.027345	0.027062	0.026815	0.026548
YI_53_ C1_1	0.043235	0.042858	0.042489	0.042178	0.041834	0.041371	0.04082	0.04033	0.039963	0.039573	0.039098	0.038695	0.038378	0.037958	0.037445	0.037023	0.036705	0.036336	0.03588	0.035434	0.035038	0.034617	0.034111	0.033577	0.033129	0.032814	0.032555	0.032214	0.031799	0.031425	0.031067	0.030679	0.030295	0.029888	0.029441	0.028965	0.028547	0.028279	0.028046	0.027766	0.027531	0.027351	0.027168	0.02688	0.026451	0.026082	0.025895	0.025717	0.025427
YI_53_ C1_2	0.04459	0.044174	0.043677	0.043264	0.042959	0.042619	0.042194	0.041732	0.041298	0.040977	0.040683	0.040231	0.039662	0.039129	0.038652	0.038189	0.037764	0.037394	0.037041	0.036706	0.036353	0.035922	0.035489	0.035175	0.034942	0.034613	0.034105	0.03353	0.033035	0.032652	0.032339	0.032019	0.031626	0.031188	0.030762	0.030346	0.029943	0.029589	0.029268	0.028965	0.028767	0.028618	0.028343	0.028055	0.027855	0.027578	0.027239	0.026984	0.026768
YI_53_ C1_3	0.042387	0.042059	0.041807	0.041517	0.041157	0.040804	0.04043	0.039921	0.039383	0.038995	0.038665	0.038235	0.037739	0.037253	0.036809	0.036378	0.035889	0.035426	0.035033	0.034575	0.0341	0.033736	0.033345	0.032888	0.032553	0.032272	0.031845	0.03135	0.030923	0.030542	0.030178	0.029774	0.029287	0.028845	0.028534	0.028266	0.027945	0.027557	0.027223	0.026993	0.026767	0.026537	0.026323	0.026047	0.025692	0.025375	0.025159	0.024959	0.024711
YI_P_C2_1	0.041354	0.040929	0.040601	0.040286	0.039882	0.039392	0.038885	0.038433	0.038066	0.037722	0.037355	0.036991	0.03658	0.036056	0.035509	0.03509	0.034763	0.034394	0.033956	0.03343	0.032871	0.032384	0.031942	0.031546	0.031223	0.030891	0.030476	0.030016	0.02963	0.029311	0.028941	0.028504	0.028035	0.027602	0.027218	0.026842	0.026573	0.026385	0.026075	0.025714	0.025474	0.025259	0.02497	0.024646	0.024293	0.023952	0.023695	0.023444	0.023132
YI_P_C2_2	0.04176	0.041247	0.040704	0.040271	0.039838	0.03937	0.038993	0.03866	0.038273	0.037848	0.0374	0.036918	0.036396	0.035877	0.035396	0.03498	0.034618	0.034218	0.033727	0.033173	0.032666	0.032307	0.032008	0.031626	0.031167	0.030722	0.030344	0.029943	0.029449	0.028951	0.0285	0.028068	0.027654	0.027265	0.026905	0.026623	0.026402	0.026128	0.025773	0.025388	0.02504	0.024805	0.024594	0.024329	0.024092	0.023892	0.023682	0.02343	0.023106
YI_P_C2_3	0.042018	0.041555	0.040975	0.040506	0.040194	0.039853	0.039353	0.038759	0.038239	0.037836	0.037416	0.036907	0.036425	0.035993	0.035483	0.034976	0.034634	0.034328	0.033895	0.033397	0.032851	0.032207	0.031605	0.031233	0.03106	0.03084	0.030382	0.029798	0.029295	0.02895	0.028679	0.028335	0.027903	0.027478	0.027128	0.026824	0.02649	0.02613	0.025802	0.025527	0.025261	0.024974	0.024716	0.024457	0.024113	0.023762	0.023477	0.023161	0.022773
YI_11_C2_1	0.042948	0.042447	0.041873	0.04135	0.040983	0.040581	0.04001	0.039493	0.039146	0.03873	0.038153	0.037593	0.037131	0.036679	0.036174	0.035654	0.035168	0.034741	0.034363	0.033949	0.033457	0.032945	0.032424	0.031877	0.031392	0.031038	0.030724	0.030301	0.029731	0.029198	0.028888	0.02866	0.028285	0.027829	0.027451	0.027089	0.026658	0.026223	0.025863	0.025582	0.02533	0.025096	0.024842	0.024443	0.023889	0.023423	0.023235	0.023138	0.022881
YI_11_C2_2	0.042848	0.042492	0.042166	0.041725	0.041178	0.040639	0.040129	0.039655	0.03924	0.038832	0.038414	0.037969	0.037474	0.037025	0.036577	0.035986	0.035327	0.034757	0.034294	0.033821	0.033272	0.03274	0.032321	0.031965	0.031563	0.031096	0.030638	0.03019	0.029692	0.029222	0.028919	0.028692	0.028302	0.027732	0.027252	0.026966	0.026628	0.026113	0.025581	0.025124	0.024819	0.024731	0.024662	0.02446	0.02414	0.023744	0.023415	0.023202	0.022989
YI_11_C2_3	0.043197	0.042781	0.042335	0.041878	0.04146	0.041039	0.040601	0.040204	0.039807	0.039289	0.038648	0.037982	0.037415	0.037005	0.036677	0.036273	0.035717	0.035182	0.034793	0.034393	0.0339	0.033388	0.032968	0.032659	0.032276	0.031723	0.031164	0.030703	0.030258	0.029828	0.029514	0.029271	0.028928	0.028435	0.027893	0.027384	0.026944	0.026602	0.026338	0.026101	0.025916	0.025798	0.025571	0.02508	0.024468	0.024014	0.023833	0.023747	0.023524
YI_20_C2_1	0.041619	0.041222	0.040835	0.040551	0.040219	0.039686	0.039085	0.03857	0.038076	0.037569	0.037156	0.036787	0.036292	0.035681	0.035094	0.034637	0.034307	0.033977	0.033538	0.033014	0.032469	0.031941	0.03146	0.031022	0.030627	0.030227	0.029745	0.029223	0.028724	0.028286	0.02793	0.027611	0.027245	0.026812	0.026377	0.025985	0.025615	0.025256	0.024926	0.024588	0.024267	0.024057	0.023849	0.0235	0.023098	0.022777	0.022572	0.022407	0.022161
YI_20_C2_2	0.041892	0.041478	0.041041	0.040568	0.040068	0.039545	0.039087	0.038638	0.038055	0.037481	0.037096	0.036747	0.036285	0.035826	0.035411	0.034901	0.034308	0.033801	0.033403	0.032959	0.032443	0.031971	0.031555	0.031153	0.030763	0.030329	0.029819	0.029271	0.028738	0.028332	0.028072	0.027766	0.027342	0.026909	0.026509	0.026162	0.025871	0.025544	0.025163	0.024798	0.024469	0.024182	0.023938	0.023658	0.023317	0.022991	0.02271	0.02245	0.022205
YI_20_C2_3	0.042541	0.042244	0.041907	0.041412	0.040808	0.040276	0.039806	0.039253	0.038709	0.038317	0.037986	0.037531	0.036956	0.036406	0.035903	0.03544	0.035046	0.034675	0.034264	0.033826	0.033382	0.032889	0.032379	0.031939	0.031518	0.031002	0.030434	0.029922	0.029504	0.029182	0.028865	0.028488	0.028091	0.027599	0.02706	0.026726	0.02651	0.026153	0.025696	0.025266	0.024959	0.024775	0.024526	0.024152	0.023777	0.023467	0.023239	0.023062	0.022845
YI_22_C2_1	0.042474	0.042096	0.04169	0.041225	0.040658	0.040144	0.039755	0.03938	0.038934	0.038421	0.037891	0.037375	0.036871	0.036375	0.035877	0.035413	0.035028	0.034647	0.034135	0.033507	0.032949	0.032551	0.032245	0.031921	0.031522	0.031081	0.030621	0.030183	0.0298	0.029388	0.028893	0.028424	0.028044	0.027664	0.027274	0.0269	0.026505	0.026117	0.025744	0.025339	0.024955	0.024701	0.024518	0.024205	0.023793	0.023486	0.023324	0.023156	0.022864
YI_22_C2_2	0.041965	0.041601	0.041241	0.040887	0.04057	0.040189	0.039684	0.039145	0.038682	0.038241	0.037755	0.03727	0.036774	0.036299	0.035901	0.035475	0.035009	0.034554	0.034051	0.033523	0.033037	0.032599	0.032207	0.031829	0.031374	0.030815	0.0303	0.029919	0.029567	0.029145	0.028717	0.028322	0.02787	0.027316	0.026715	0.026275	0.026094	0.025936	0.025629	0.025244	0.024891	0.024647	0.024469	0.024186	0.023802	0.023532	0.023402	0.023199	0.022811
YI_22_C2_3	0.042162	0.041621	0.041177	0.040784	0.040298	0.039795	0.039392	0.03906	0.038711	0.038284	0.037812	0.037301	0.036723	0.03615	0.03563	0.035192	0.034851	0.034492	0.034046	0.03353	0.032952	0.032431	0.032042	0.031656	0.031254	0.030924	0.030564	0.030068	0.029559	0.029163	0.028772	0.028303	0.027873	0.027532	0.0272	0.026836	0.02641	0.025955	0.025586	0.025301	0.025001	0.024691	0.024383	0.024035	0.023664	0.023356	0.023149	0.022973	0.022761
YI_35_C2_1	0.041715	0.041241	0.040898	0.040545	0.040024	0.039477	0.039068	0.038787	0.038493	0.038034	0.037462	0.036924	0.036485	0.036115	0.035685	0.035137	0.034558	0.033977	0.033432	0.033003	0.032639	0.032252	0.03182	0.031344	0.03087	0.030419	0.02996	0.029523	0.029137	0.028706	0.028213	0.027848	0.027657	0.027444	0.027067	0.026593	0.026186	0.025868	0.025547	0.025217	0.024951	0.02474	0.024454	0.024034	0.023618	0.023354	0.023171	0.022929	0.022634
YI_35_C2_2	0.042361	0.041865	0.041427	0.040995	0.040591	0.040193	0.039776	0.03942	0.039058	0.038575	0.038055	0.037553	0.037032	0.036567	0.036223	0.035898	0.03545	0.034835	0.034112	0.033445	0.032994	0.03274	0.032553	0.032311	0.031949	0.031471	0.030901	0.030322	0.02988	0.029587	0.029306	0.028937	0.028446	0.027869	0.027366	0.027057	0.026785	0.026361	0.025967	0.02578	0.025546	0.025084	0.024653	0.024437	0.024311	0.024145	0.023908	0.023595	0.02324
YI_35_C2_3	0.042374	0.04201	0.041592	0.041142	0.040732	0.040269	0.039718	0.039207	0.038834	0.038514	0.038073	0.037513	0.036936	0.036421	0.03598	0.035532	0.035067	0.034597	0.034079	0.033525	0.032972	0.032495	0.032138	0.031793	0.03143	0.031064	0.030585	0.030009	0.029506	0.02912	0.028767	0.028357	0.027911	0.027519	0.027152	0.026762	0.026405	0.026089	0.02575	0.025359	0.024988	0.024712	0.024489	0.024243	0.023927	0.023602	0.02339	0.023228	0.022968
YI_39_C2_1	0.041757	0.04139	0.040969	0.04048	0.040018	0.039548	0.03901	0.038487	0.038047	0.037627	0.037216	0.036831	0.036405	0.035917	0.03542	0.034938	0.034425	0.033902	0.033462	0.033055	0.03254	0.031919	0.031416	0.031144	0.030854	0.030383	0.029845	0.029311	0.02879	0.028308	0.027883	0.027505	0.027136	0.026766	0.026425	0.026153	0.025882	0.025474	0.025031	0.024717	0.024445	0.024122	0.023813	0.023545	0.023257	0.022935	0.022677	0.022468	0.022147
YI_39_C2_2	0.042531	0.041899	0.041324	0.040917	0.040588	0.04022	0.039759	0.039228	0.038731	0.038325	0.037947	0.037477	0.036921	0.03639	0.035905	0.035451	0.034997	0.034468	0.033917	0.033481	0.033154	0.03278	0.032313	0.031861	0.031497	0.031204	0.030878	0.030387	0.029743	0.02909	0.02858	0.028284	0.028032	0.027651	0.027222	0.026848	0.026486	0.026055	0.025587	0.02524	0.025055	0.024895	0.024652	0.024316	0.023904	0.023531	0.023377	0.023325	0.023107
YI_39_C2_3	0.041846	0.041339	0.04097	0.040655	0.040312	0.03994	0.039545	0.039115	0.038634	0.038092	0.037526	0.037062	0.03671	0.036306	0.035799	0.035285	0.034826	0.03438	0.033871	0.033298	0.032754	0.032318	0.031954	0.031577	0.031138	0.030648	0.030225	0.029885	0.029448	0.028927	0.028601	0.028494	0.02826	0.027758	0.027204	0.02674	0.026324	0.025887	0.025443	0.025112	0.024969	0.024854	0.024604	0.024292	0.024014	0.02378	0.023524	0.023157	0.022784
YI_53_C2_1	0.042115	0.041563	0.041021	0.040574	0.040267	0.039929	0.039432	0.038891	0.038425	0.037953	0.037406	0.036859	0.036348	0.035849	0.035401	0.034971	0.034448	0.033891	0.033412	0.032912	0.032325	0.031824	0.031495	0.031187	0.030852	0.030499	0.030072	0.029647	0.029263	0.028842	0.028389	0.02792	0.027415	0.02693	0.026522	0.026188	0.025938	0.025693	0.02533	0.024928	0.024614	0.024333	0.024026	0.023747	0.02347	0.023173	0.022945	0.022759	0.02249
YI_53_C2_2	0.042109	0.041673	0.041373	0.041122	0.040822	0.040398	0.039809	0.039175	0.038604	0.03811	0.037737	0.03739	0.036941	0.036467	0.036027	0.035568	0.035029	0.034419	0.033897	0.033522	0.033098	0.03257	0.032051	0.03154	0.03105	0.030658	0.030308	0.029891	0.02946	0.02911	0.02878	0.028348	0.027842	0.027377	0.026981	0.026648	0.026347	0.026039	0.025727	0.02536	0.02494	0.024568	0.024265	0.024001	0.02376	0.023503	0.023215	0.022955	0.022743
YI_53_C2_3	0.043142	0.042667	0.042127	0.041733	0.041579	0.041429	0.041088	0.040608	0.040071	0.039524	0.039029	0.038555	0.03807	0.037566	0.037037	0.036552	0.0361	0.035675	0.035329	0.03498	0.034588	0.034195	0.033742	0.033178	0.032602	0.032104	0.031626	0.031123	0.030639	0.0302	0.029835	0.029541	0.029185	0.028746	0.028391	0.028137	0.027835	0.027408	0.026974	0.026697	0.02649	0.026178	0.025804	0.025492	0.025208	0.024863	0.024546	0.024373	0.02422
[truncated: 730 more columns]
